# Supplementary material for: Increased epithelial stem cell traits in advanced endometrial endometrioid carcinoma
Source: BMC Genomics. 2009 Dec 16;10:613. doi: 10.1186/1471-2164-10-613 (PMC2810306; doi:10.1186/1471-2164-10-613)
Supplement: Additional file 2 — The annotation of probed genes and cDNAs. Complete data of analyzed arrays and clustered genes/cDNAs. [file 1471-2164-10-613-S2.XLS]

## Sheet: 217 cluster data
probe set	NAME	Folds (late vs. early)	GSM176096.CEL	GSM176137.CEL	GSM80674.CEL	GSM176319.CEL	GSM80685.CEL	GSM176127.CEL	GSM80672.CEL	GSM176132.CEL	GSM80673.CEL	GSM176142.CEL	GSM176039.CEL	GSM176041.CEL	GSM176100.CEL	GSM176093.CEL	GSM176098.CEL	GSM176094.CEL	GSM176101.CEL	GSM176095.CEL	GSM176097.CEL	GSM176099.CEL	GSM176141.CEL	GSM176143.CEL	GSM176145.CEL	GSM176144.CEL	GSM176146.CEL	GSM176040.CEL	GSM176043.CEL	F3A G2 T3a_Endometrioid carcinoma_GSM117712.CEL	F3A G2 T3a_M to ovary_Metastatic EC_GSM203686.CEL	F1Bo G2 T1b_Endometrioid carcinoma_GSM89034.CEL	F2B G1 T2b_Endometrioid carcinoma_GSM46912.CEL	F4B G3 T3a_M to ovary_Metastatic EC_GSM89079.CEL	F3A G3 T3_Endometrioid carcinoma_GSM117708.CEL	F4B G3 T3aM1_Endometrioid carcinoma_GSM89087.CEL	F4A G3 T4NX_Endometrioid carcinoma_GSM38084.CEL	F4B G2 _M to_TXNXM1_GSM46932.CEL	F3A G3 T3a_Endometrioid carcinoma_GSM38067.CEL	F4B G3 T3aN1M1_Endometrioid carcinoma_GSM46867.CEL	F1Bn G2 T1b_Endometrioid carcinoma_GSM117586.CEL	F1C G3 T1c_Endometrioid carcinoma_GSM89076.CEL	F1C G2 T1c_Endometrioid carcinoma_GSM76507.CEL	F1B G2 T1b_Endometrioid carcinoma_GSM76499.CEL	F1A G1 T1a_Endometrioid carcinoma_GSM117600.CEL	F1B G2 T1b_Endometrioid carcinoma_GSM152644.CEL	F1B G2 T1b_Endometrioid carcinoma_GSM117667.CEL	F1B G1 T1b_Endometrioid carcinoma_GSM89089.CEL	F1B G3 T1b_Endometrioid carcinoma_GSM117739.CEL
225004_at	hypothetical protein MGC4251		9.54	9.92	9.92	8.98	8.98	8.02	8.02	7.7	7.7	10.39	7.86	7.88	9.21	8.82	8.2	8.88	9.14	10.15	10.05	9.6	9.45	6.86	6.56	6.53	6.92	6.58	8.64	5.14	8.29	8.06	8.49	4.7	8.17	4.95	6.45	6.32	5.06	5.67	5.98	5.31	8.67	9.72	8.38	6.1	7.88	8.6	8.06
241660_at	CDNA FLJ37332 fis, clone BRAMY2019710		3.46	3.46	3.46	3.33	3.33	3.58	3.58	3.34	3.34	3.46	3.39	3.48	4.22	3.45	3.69	3.4	3.31	3.36	3.51	3.61	3.34	3.38	3.32	3.37	3.28	3.62	3.52	3.03	3.22	3.18	3.07	3.19	3.15	3.32	3.05	3.24	3.31	3.08	3.29	3.44	3.39	3.28	3.22	3.49	3.31	3.2	3.46
235004_at	RNA binding motif protein 24		5.39	6.24	6.24	6.52	6.52	7.24	7.24	8.37	8.37	6.62	6.38	7.64	5.79	6.79	6.22	6.86	6.38	7.24	6.67	7.32	6.62	5.93	4.73	5.73	5.58	7.23	6.44	4.08	4.76	4.23	6.83	4.26	4.04	4.8	5.97	4.86	4.4	4.02	7.01	6.46	7.39	6.46	4.51	4.53	4.87	7.03	6.31
216783_at	Stromal cell derived factor receptor 1		3.85	3.69	3.69	4.01	4.01	4.24	4.24	3.75	3.75	3.53	3.56	3.64	3.5	3.88	3.91	3.59	3.37	3.65	3.95	3.91	3.37	4	4.66	5.1	4.27	3.44	3.26	3.29	3.19	3.24	3.27	3.12	3.15	3.23	3.25	3.06	2.96	3.15	3.45	3.48	3.48	3.34	3.27	3.75	3.63	3.4	3.5
242112_at	LSM11, U7 small nuclear RNA associated		3.85	3.66	3.66	3.86	3.86	3.71	3.71	4.15	4.15	3.6	3.69	3.61	3.76	3.66	3.59	3.58	3.84	3.87	3.69	3.61	3.72	4.25	4.11	4.31	4.22	3.73	3.45	3.38	3.67	3.15	3.38	3.5	3.15	3.28	3.26	3.29	3.24	3.15	4.29	4.05	3.34	3.4	3.83	4.43	3.53	3.23	3.49
233113_at	CDNA FLJ12258 fis, clone MAMMA1001510		3.28	3.42	3.42	3.85	3.85	5.72	5.72	4.27	4.27	4.25	3.36	4.55	3.14	3.17	3.25	3.6	3.53	3.08	3.31	3.17	3.45	4.53	3.64	3.46	3.83	4.06	3.04	3.24	3.05	3.18	3.31	3.07	3.08	2.98	2.94	2.98	3.01	3.1	3.48	3.14	3.06	3.32	3.28	3.61	3.29	3.5	3.36
211076_x_at	Atrophin 1 /// Atrophin 1		4.54	4.24	4.24	4.38	4.38	4.88	4.88	4.59	4.59	4.39	4.96	5.23	5.11	4.73	4.82	4.52	4.51	4.85	4.8	4.8	4.29	4.54	4.47	4.21	4.33	5.31	5.21	4.03	3.88	4.1	4.4	4.44	3.7	3.83	3.82	3.99	3.98	4.02	4.45	4.5	4.4	4.14	4.24	4.38	4.36	4.82	4.37
233844_at	CD99 antigen-like 2		5.16	4.55	4.55	4.56	4.56	4.96	4.96	5.07	5.07	4.6	5.1	4.87	4.63	4.66	4.55	5.13	4.8	4.44	4.53	4.74	4.42	4.76	4.64	4.55	4.31	4.66	4.72	4.42	4.18	4.33	4.44	4.35	4.47	4.43	4.14	4.19	4.38	4.22	4.88	4.53	4.82	4.48	4.78	4.46	4.37	4.32	4.91
240519_at	gb:AA929011 /DB_XREF=gi:3078368 /DB_XREF=oo04c04.s1 /CLONE=IMAGE:1565190 /FEA=EST /CNT=8 /TID=Hs.132894.0 /TIER=ConsEnd /STK=1 /UG=Hs.132894 /UG_TITLE=ESTs		3.96	4.39	4.39	4.01	4.01	3.83	3.83	4.07	4.07	3.58	4.32	4.01	3.7	4.28	4.65	4.43	4	3.53	4.15	4.07	3.79	3.7	3.92	3.93	3.6	3.72	3.88	3.74	3.36	3.39	3.56	3.54	3.52	3.57	3.4	3.19	3.67	3.42	3.77	3.96	3.71	3.53	3.73	3.9	3.52	3.52	3.81
1552865_a_at	hypothetical protein FLJ36004		4.7	5.3	5.3	5.21	5.21	4.68	4.68	4.93	4.93	4.26	5.14	4.71	5.12	4.88	4.96	4.84	4.85	4.85	5.15	5.25	4.59	4.34	4.43	4.14	4.13	5.54	5.23	4.48	4.47	4.29	4.31	4.2	4.71	4.15	4.12	4.19	3.98	4.03	4.78	4.12	4.43	4.22	4.39	4.64	4.73	4.71	5.05
1561616_a_at	dynein, axonemal, heavy polypeptide 6 /// similar to SI:zC220F6.1 (novel protein similar to human dynein heavy chain (DHC))		5.84	5.51	5.51	5.35	5.35	5.43	5.43	5.32	5.32	5.19	5.77	5.35	5.8	5.61	6.09	5.48	5.76	5.85	5.8	6.15	5.33	5.31	5.29	5.11	5.11	5.44	5.78	5.21	5.22	4.82	4.51	5.29	4.92	5.19	4.69	4.42	4.77	4.51	5.38	4.93	4.98	5.23	5.71	5.55	5.68	5.17	5.69
242347_at	Cytokine induced protein 29 kDa		3.98	3.79	3.79	3.6	3.6	3.62	3.62	3.72	3.72	3.73	3.75	3.58	4.17	3.92	4.16	4.41	3.97	4.28	4.09	4.24	3.7	3.49	3.28	3.56	3.39	3.74	3.39	3.38	3.44	3.19	3.2	3.2	3.32	3.25	3.09	3	3.21	2.92	3.43	3.49	3.27	3.33	3.93	3.47	3.51	3.45	3.71
215428_at	Tight junction protein 1 (zona occludens 1)		6.03	4.82	4.82	4.76	4.76	4.84	4.84	4.52	4.52	4.73	5.32	5.43	5.86	5.11	5.54	6	5.38	5.43	5.18	5.45	5.52	4.6	5.37	5.47	4.74	5.02	4.76	4.38	4.03	4.29	4.23	4.54	4.29	4.33	4.63	4.43	4.37	4.18	4.87	5.09	4.57	4.53	4.82	4.5	4.91	4.71	4.85
1560094_at	Guanine nucleotide binding protein (G protein), beta 5		6.26	5.08	5.08	5.4	5.4	5.29	5.29	5.19	5.19	5.6	5.72	5.59	5.84	5.48	5.55	6.08	5.9	6.01	5.52	5.99	5.97	5.15	4.96	5.48	5.19	4.9	5.26	4.46	5.18	5.15	4.76	4.48	4.7	4.48	4.51	4.95	4.38	4.33	4.78	4.8	5.64	4.77	5.66	4.81	4.93	4.83	5.13
1556784_at	Full length insert cDNA clone YI49F05		3.94	3.83	3.83	4.17	4.17	4.16	4.16	4.43	4.43	3.64	3.71	3.87	3.87	3.97	4.01	4.33	4.28	4.33	4.13	3.66	3.88	3.76	3.82	3.5	3.48	4.28	3.9	3.43	3.37	3.72	3.66	3.44	3.64	3.77	3.34	3.49	3.42	3.7	3.56	3.64	3.62	3.72	4.18	3.99	3.49	3.76	4.18
237513_at	trypsin X3		4	4.32	4.32	4.01	4.01	4.36	4.36	4.55	4.55	3.75	3.96	3.88	4.88	3.99	4.04	4.26	4.74	4.17	4.34	4.32	3.91	3.74	3.9	4.4	3.82	4.31	4.07	3.52	3.71	3.79	3.51	3.66	3.56	3.53	3.58	3.41	3.62	3.73	3.65	3.87	3.6	3.79	3.86	4.1	4.15	4.08	3.56
241152_at	KIAA1838		4.91	5.81	5.81	5.41	5.41	5.61	5.61	5.38	5.38	6.95	4.87	4.84	4.61	5.66	5.43	5.29	4.53	5.17	5.23	5.02	5.35	3.8	4.64	4.97	5.03	3.8	4.82	5.05	4.18	4.06	4.49	4.23	4.16	4.09	4.59	4.28	4.09	4.25	4.97	5.81	4.78	4.46	5.3	4.97	4.75	4.87	5
217802_s_at	nuclear ubiquitous casein kinase and cyclin-dependent kinase substrate		9.84	10.67	10.67	10.5	10.5	10.66	10.66	10.77	10.77	10.46	10.56	10.61	10.89	10.87	10.57	10.79	10.74	10.46	10.77	10.71	10.03	10.07	10.34	10.29	10.44	10.95	10.04	9.73	9.52	9.22	9.83	10.08	9.59	9.73	9.75	10.01	9.88	9.77	9.97	10.47	10.27	10.51	10.14	11	10.45	10.71	10.3
1560033_at	Methylcrotonoyl-Coenzyme A carboxylase 2 (beta)		3.36	3.84	3.84	4.19	4.19	3.77	3.77	3.63	3.63	6.05	4.88	3.74	4.28	3.29	3.9	6.07	3.6	5.06	4.16	4.52	3.72	3.06	3.39	2.98	3.48	3.14	3.33	3.01	2.97	2.99	2.81	2.75	2.89	2.66	2.77	2.77	2.86	2.84	2.88	2.91	2.94	3.01	3.12	2.99	2.91	2.98	2.95
1566541_at	Protein kinase C, epsilon		3.81	3.66	3.66	4.43	4.43	4.02	4.02	4.57	4.57	3.98	3.69	3.77	3.63	3.59	3.4	3.64	3.58	3.25	3.84	3.63	3.8	4.03	3.77	3.66	3.43	3.6	3.9	3.53	3.55	3.31	3.43	3.26	3.64	3.17	3.28	3.18	3.17	3.31	3.58	3.53	3.54	3.6	3.66	3.55	3.52	3.37	3.99
235551_at	WD repeat domain 4		4.31	5.58	5.58	5.08	5.08	4.95	4.95	5.07	5.07	5.04	5.57	5.23	5.53	5.31	4.45	4.4	5.85	5.47	5.93	4.97	4.81	4.88	4.49	4.35	4.21	4.49	4.66	4.31	4.69	5.47	3.74	4.26	4.22	3.93	3.95	3.82	3.83	4.14	4.23	4.28	4.35	4.6	4.59	4.52	5.05	4.28	4.78
239383_at	Polymerase (RNA) III (DNA directed) polypeptide C (62kD)		5.1	5.41	5.41	6.15	6.15	6.74	6.74	6.56	6.56	6.06	6.51	6.72	5.4	5.38	5.36	5.36	5.75	5.41	5.68	5.69	5.8	5.83	5.35	6.94	5.98	6.33	5.24	4.76	4.41	5.52	4.91	4.66	3.94	5.11	4.22	4.49	4.32	4.28	5.11	4.94	4.51	5.54	5.18	5.84	5.17	6.07	6.02
239819_at	Transcribed locus		3.85	3.91	3.91	5.26	5.26	4.48	4.48	4.64	4.64	3.44	5.11	3.93	4.1	3.93	4.58	4.72	4.06	4.13	4.32	4.25	4.16	3.85	4.35	3.9	4.03	3.79	3.56	3.37	3.34	3.52	3.09	3.38	3.41	3.76	3.26	3.47	3.61	3.07	3.48	3.83	3.85	3.53	3.85	3.73	3.84	4.22	3.84
233630_at	CDP-diacylglycerol synthase (phosphatidate cytidylyltransferase) 2		4.32	4.17	4.17	4.2	4.2	4.52	4.52	4.12	4.12	4.26	4.42	4.48	4.43	4.14	4.54	4.67	4.17	4.36	4.79	4.29	4.34	4.35	4.11	4.14	4.35	3.81	4.03	3.78	3.89	3.94	3.71	3.61	3.53	3.52	3.83	3.8	3.81	3.93	3.97	4.35	4.37	4.13	3.62	4.15	3.98	4.05	4.01
1563296_at	Homo sapiens, clone IMAGE:5171352, mRNA		3.36	3.68	3.68	3.52	3.52	3.77	3.77	3.69	3.69	3.16	3.51	3.43	3.3	3.26	3.24	3.82	3.29	3.5	3.42	3.33	3.27	3.58	3.27	3.23	3.25	3.85	3.74	3.21	2.96	3.27	3.14	3.14	3.17	3.12	2.99	3.05	3.04	2.86	3.38	2.99	3.04	3.18	3.36	3.31	3.34	3.14	3.38
243876_at	Formin binding protein 1		3.57	3.73	3.73	3.59	3.59	3.99	3.99	3.64	3.64	3.88	3.99	3.75	3.43	3.43	3.39	3.95	3.43	3.71	3.57	3.64	3.94	3.93	3.29	4.38	3.81	3.23	3.37	3.05	3.31	3.15	3.03	3.07	3.04	3.11	2.98	3.04	2.99	2.95	3.31	3.44	3.5	3.21	3.56	3.5	3.07	3.1	3.08
213120_at	KIAA0701 protein		4.23	4.26	4.26	4.1	4.1	4.32	4.32	4.11	4.11	4.27	4.07	4.21	4.2	4.2	3.92	4.28	4.27	3.84	4.69	4.19	4.11	4.36	3.93	4.22	4.4	4.2	4.17	3.36	3.72	3.85	3.39	3.61	3.62	3.59	3.45	3.64	3.27	3.44	3.9	3.83	3.77	4.04	3.7	3.87	3.53	3.55	3.99
1560042_at	hypothetical protein FLJ32954		3.54	3.96	3.96	4.94	4.94	4.46	4.46	3.72	3.72	4.67	3.83	3.82	3.94	4.16	4.03	3.99	3.81	4.1	4.09	3.78	4.33	3.36	3.49	3.88	3.84	3.62	4.04	3.4	3.1	3.54	3.41	3.36	3.41	3.41	2.98	3.52	3.19	3.2	3.6	3.63	3.18	3.45	3.49	3.35	3.4	3.61	3.33
1557571_at	Homo sapiens, clone IMAGE:5311336, mRNA		3.3	3.85	3.85	3.58	3.58	3.55	3.55	3.7	3.7	3.4	3.43	3.62	3.72	3.72	3.56	3.51	3.39	3.53	3.62	3.58	3.52	3.86	3.31	3.57	3.75	3.62	3.36	3.16	3.14	3.14	2.94	2.95	2.79	3.2	2.96	3.11	2.98	2.93	3.18	3.23	3.03	3.2	3.11	3.47	3.36	3.25	3.18
236614_at	LOC440455		5.98	6.49	6.49	6.24	6.24	6.78	6.78	6.32	6.32	5.99	6.18	6.16	6.37	6.23	6.24	5.69	6.16	6.05	6.03	6.06	5.89	6.07	6.22	5.98	6.29	6.09	6.06	5.76	5.46	5.6	5.89	5.47	5.8	5.53	5.82	5.66	5.65	5.44	6.54	5.88	5.9	6.04	6.04	6.07	6	6.27	6.08
242295_at	gb:AA843728 /DB_XREF=gi:2933084 /DB_XREF=aj42h07.s1 /CLONE=IMAGE:1393021 /FEA=EST /CNT=3 /TID=Hs.123533.0 /TIER=ConsEnd /STK=3 /UG=Hs.123533 /UG_TITLE=ESTs		3.33	3.53	3.53	3.47	3.47	3.68	3.68	3.59	3.59	3.41	3.49	3.57	3.55	3.46	3.53	3.39	3.65	3.4	3.48	3.43	3.25	3.38	3.38	3.24	3.23	3.73	3.37	3.3	2.97	2.98	3.19	3.17	3.32	3.17	2.77	2.96	2.96	2.99	3.66	3.24	3.24	3.09	3.43	3.71	3.29	3.23	3.59
232418_at	leucine zipper transcription factor-like 1		4.15	4.58	4.58	4.45	4.45	5.35	5.35	5.06	5.06	4.42	4.12	3.99	4.55	3.86	3.96	4.88	3.99	4.46	4.98	4.78	4.14	4.09	3.67	3.6	3.96	4.26	3.86	4.02	3.71	3.72	3.52	3.6	3.79	3.61	3.84	3.63	3.53	3.64	4.05	4.12	4.44	3.87	3.98	4.14	3.99	4.26	4.29
243899_at	C114 SLIT-like testicular protein		7.14	7.7	7.7	7.8	7.8	8.75	8.75	7.47	7.47	7.2	7.14	7.06	7.24	7.44	6.97	7.12	7	7.47	6.58	7.46	6.36	6.1	6.47	6.18	6.84	6.38	6.46	7.1	6.16	6.54	6.62	6.82	6.12	6.1	6.24	6.1	5.73	6.06	6.45	6.57	6.44	6.18	6.83	6.65	6.96	7.29	6.89
1555685_at	Hexose-6-phosphate dehydrogenase (glucose 1-dehydrogenase)		4.34	4.28	4.28	4.21	4.21	4.59	4.59	4.47	4.47	4.11	4.03	4.24	4.35	4.1	4.28	4.38	4.17	4.32	4.15	4.37	4.03	3.66	4.05	3.84	3.95	4.13	4.11	3.83	4.08	3.7	3.75	4.08	3.75	3.61	3.57	3.6	3.69	3.9	4.21	4.11	3.94	4.24	4.39	4.33	4.09	3.99	4.25
232948_at	Lymphoid nuclear protein related to AF4		4.87	6.11	6.11	5.6	5.6	5.97	5.97	5.94	5.94	5.81	5.59	5.89	6	5.06	5.23	5.54	5.77	5.08	5.99	6.02	5.55	5.24	5.3	5.24	5.31	5.01	4.94	4.84	4.78	5.17	4.73	5.23	4.73	4.56	4.85	4.19	4.52	4.44	5.72	5.47	5.09	5.17	4.81	5.03	5.21	5	5.54
231875_at	kinesin family member 21A		3.29	5.26	5.26	5.27	5.27	5.41	5.41	4.24	4.24	4.45	5.12	6.05	4.13	5.12	4.21	5.99	3.92	4.61	3.71	4.23	3.98	4.1	4.11	4.24	3.48	3.84	3.23	3.24	3.52	3.38	3.21	3.52	3.13	3.12	3.18	3.72	3.42	3.07	3.63	3.45	4.04	3.69	3.5	3.86	3.38	3.6	3.49
215377_at	C-terminal binding protein 2		7.14	6.54	6.54	6.48	6.48	7.84	7.84	7.45	7.45	6.38	6.83	6.46	6.63	5.35	6.45	6.92	6.13	6.39	6.51	6.31	6.13	5.92	5.63	5.75	5.38	5.45	5.48	5.82	5.83	5.97	5.6	5.7	5.77	5.2	5.54	5.38	5.48	5.72	5.92	6.41	6.03	5.81	6.33	6.36	5.41	6.21	6.16
240482_at	Histone deacetylase 3		4.48	6.19	6.19	6.05	6.05	6	6	5.54	5.54	4.87	5.24	5.43	4.76	4.96	4.76	5.12	5.03	5.04	5.08	4.74	4.97	5.06	4.72	4.64	4.85	4.86	4.69	4.93	4.44	3.99	4.28	4.29	4.39	4.07	4.1	4.12	4.37	3.96	4.8	5	4.69	4.76	4.79	5.5	4.9	4.68	4.97
212044_s_at	gb:BE737027 /DB_XREF=gi:10151019 /DB_XREF=601306794F1 /CLONE=IMAGE:3641231 /FEA=DNA /CNT=391 /TID=Hs.76064.2 /TIER=ConsEnd /STK=0 /UG=Hs.76064 /LL=6157 /UG_GENE=RPL27A /UG_TITLE=ribosomal protein L27a		8.19	9.77	9.77	8.96	8.96	9.45	9.45	9.86	9.86	7.53	7.93	7.87	7.69	8.12	7.95	8.53	8.19	8.13	8.29	8.4	7.29	6.95	7.6	7.74	7.66	8.02	8.16	7.9	7.17	6.8	7.35	6.89	7.43	6.66	7.02	7.35	7.29	6.89	8.06	7.76	7.41	8.13	8.07	7.35	8.42	7.95	8.19
215279_at	Supervillin		6.88	7.59	7.59	7.53	7.53	7.83	7.83	7.62	7.62	7.02	7.05	7.31	7.62	6.77	6.93	6.6	7.04	6.53	7.38	7.02	6.91	6.79	6.39	6.45	6.41	6.27	6.78	6.56	5.89	7	6.49	6.33	6.26	6.21	5.44	6.68	5.85	6.09	6.33	6.61	7.09	6.78	6.63	6.46	6.6	6.72	6.35
1562271_x_at	Rho guanine nucleotide exchange factor (GEF) 7		5.32	5.53	5.53	5.63	5.63	5.3	5.3	5.14	5.14	5.41	4.95	4.9	4.83	4.7	4.83	4.81	4.86	5.36	5.5	5.12	4.85	4.91	4.65	4.94	4.68	4.83	4.71	4.35	5.25	4.39	4.33	4.46	4.4	4.55	4.2	3.87	4.24	4.26	4.57	4.78	4.94	4.65	5.19	4.89	4.93	5.05	5.05
1559600_at	Hypothetical protein LOC220686		6.68	7.02	7.02	6.75	6.75	7.28	7.28	6.87	6.87	5.86	6.03	6.25	5.87	6.8	7.17	6.75	6.39	7.03	7.08	6.02	5.87	5.81	5.2	5.63	5.68	5.63	5.81	5.58	5.89	6.47	4.72	5.49	5.56	5.84	4.51	4.34	4.57	4.84	5.77	5.66	5.59	5.81	5.93	6.83	5.57	6.5	6.05
210701_at	craniofacial development protein 1		7.09	6.44	6.44	6.75	6.75	7.4	7.4	6.33	6.33	7.02	7.19	6.99	6.55	6.53	6.53	6.84	6.68	6.68	6.94	6.9	7.12	5.77	5.94	6.01	5.53	5.38	6.06	6.38	5.09	6.15	5.72	4.97	4.21	4.7	5.17	3.68	4.4	3.88	4.59	6.11	5.18	6.37	6.14	5.98	4.66	7.38	6.3
1569538_at	Clone FLB8310 PRO2225 mRNA, complete cds		4.97	5.01	5.01	5.59	5.59	5.68	5.68	6.2	6.2	5.65	5.33	5.47	5.24	4.95	4.91	4.92	5.06	4.95	5.41	5.06	5.51	5.46	5.35	5.27	4.88	4.76	4.92	4.13	4.51	4.26	3.54	4.07	3.86	4.07	4.28	4.14	4.01	3.43	4.33	4.73	4.77	4.37	4.58	4.27	4.45	4.86	4.41
238446_at	SMA4		5.51	7.3	7.3	5.94	5.94	7.4	7.4	6.56	6.56	6.47	6.04	5.81	6	5.21	5.47	4.72	5.57	5.34	6.62	5.95	5.19	5.9	5.45	5.48	6.19	4.95	5.66	5.39	4.81	4.97	4.62	4.82	4.96	4.69	4.11	4.38	4.06	3.91	5.15	4.9	5	5.24	5.05	6.38	5.29	5.46	5.92
233270_x_at	Pericentriolar material 1		6.79	6.73	6.73	7.36	7.36	7.41	7.41	7.4	7.4	7.37	7.58	7.44	6.54	6.83	6.88	6.95	6.7	6.71	7.58	6.96	6.72	6.37	6.09	6.38	6.42	6.59	6.85	6.47	6.74	6.52	6.21	5.15	5.51	5.85	5.79	6.6	5.99	6.01	6.21	6.24	6.41	6.62	6.54	6.81	6.25	6.65	7.26
1555259_at	Sterile alpha motif and leucine zipper containing kinase AZK		6.41	5.77	5.77	6.95	6.95	7.01	7.01	6.96	6.96	7.23	7.28	7.33	6.62	6.02	6.73	6.93	6.44	6.37	6.87	6.44	6.03	6.23	5.88	6.12	6.08	6.18	6.57	5.5	5.47	5.4	5.28	4.99	4.83	4.92	4.64	5.34	5.28	5.2	5.59	4.94	5.55	5.39	5.8	5.88	5.07	5.86	6.36
215123_at	gb:AL049250.1 /DB_XREF=gi:4499989 /FEA=mRNA /CNT=7 /TID=Hs.194637.3 /TIER=ConsEnd /STK=0 /UG=Hs.194637 /LL=54971 /UG_GENE=FLJ20538 /UG_TITLE=BANP homolog, SMAR1 homolog /DEF=Homo sapiens mRNA; cDNA DKFZp564D113 (from clone DKFZp564D113).		8.48	8.4	8.4	8.93	8.93	9.28	9.28	8.51	8.51	8.67	8.73	8.94	8.04	8.01	8.41	8.73	8.7	8.07	8.84	8.46	7.95	7.62	7.38	7.27	7.63	7.09	7.61	7.91	7.63	7.67	7.02	6.98	6.93	6.97	7.21	6.89	6.48	6.64	6.93	7.68	8.49	7.39	7.13	7.29	7.67	7.82	7.36
243640_x_at	CDC14 cell division cycle 14 homolog A (S. cerevisiae)		5.69	6.8	6.8	7.33	7.33	7.7	7.7	7.29	7.29	6.76	7.13	6.68	6.04	6.08	6.11	7.03	5.89	6.51	7	6.02	5.99	5.5	5.56	5.92	6.08	5.88	5.79	5.88	5.78	5.62	5.72	5.47	5.73	5.29	5.42	5.49	5.57	5.51	5.72	5.81	6.12	5.89	6.11	6.4	5.9	5.71	6.58
1552986_at	hypothetical protein BC008131		4.84	4.14	4.14	5.18	5.18	6.05	6.05	5.41	5.41	4.96	5.05	4.95	4.82	4.51	4.38	4.61	4.51	4.39	4.91	4.58	4.26	4.4	4.14	4.14	4.29	3.95	3.81	4.08	3.67	3.58	3.59	4.01	3.5	3.52	3.49	3.3	3.32	3.83	4.07	4.32	3.99	3.87	3.88	4.26	4.06	3.9	4.25
231848_x_at	zinc finger protein 207		8.53	8.69	8.69	8.82	8.82	9.73	9.73	9.75	9.75	9.43	9.53	9.43	8.3	8.5	8.77	8.25	8.48	8.56	9.46	8.84	8.87	8.64	8.27	8.63	8.68	8.32	8.7	8.15	8.62	8.15	7.06	6.88	7.37	8.28	7.55	7.64	7.37	7.91	8.29	7.59	8.55	8.41	8.84	8.36	8.44	8.63	8.57
232644_x_at	OCIA domain containing 1		9	9.57	9.57	9.41	9.41	10.34	10.34	9.95	9.95	8.79	9.29	9.36	9.11	8.92	9.13	9.22	8.74	9.07	9.23	9.3	8.95	8.8	8.48	8.65	8.82	9.39	8.95	8.98	8.9	8.46	8.34	8.67	8.55	8.31	7.95	7.85	7.97	7.77	9.19	8.85	8.75	8.81	9.31	9.45	9.44	8.86	9.6
1557289_s_at	GTF2I repeat domain containing 2 /// GTF2I repeat domain containing 2		3.92	5.29	5.29	5.75	5.75	7.12	7.12	5.29	5.29	5.07	5.13	5.95	4.85	4.81	4.41	4.87	4.61	5.17	5.11	4.5	4.39	4.34	4.38	4.62	4.45	3.85	4.36	4.07	4.21	3.75	3.35	3.37	3.72	3.68	3.42	3.84	3.28	3.19	4.46	3.62	4.24	3.7	4.78	4.22	4.03	4.21	4.59
1565620_at	Centaurin, gamma-like family, member 1		5.89	6.67	6.67	7.59	7.59	8.33	8.33	7.29	7.29	6.55	7.13	6.85	7.28	6.45	6.43	6.81	6.4	7.32	7.29	7.32	6.13	6.18	5.94	6.32	6.31	6.18	6.14	6	6.27	5.71	5	5.15	5.7	5.65	5.03	5.38	5.05	4.82	5.73	7.1	5.82	6.21	5.93	6.22	6.19	5.85	6.19
233458_at	polymerase (RNA) III (DNA directed) polypeptide E (80kD)		6.09	6.28	6.28	6.83	6.83	7.24	7.24	6.91	6.91	6.22	6.75	6.37	6.1	5.34	6.17	6.52	5.99	5.87	6.35	6.36	5.95	5.63	5.64	5.95	5.67	5.37	5.35	5.78	5.63	5.13	4.55	5.39	5.4	5.4	5.08	4.62	4.83	4.79	6.11	5.88	6.07	5.2	5.91	5.95	5.83	6.28	5.69
215599_at	SMA4		7.02	8.71	8.71	8.27	8.27	9.69	9.69	8.41	8.41	7.74	7.66	7.76	7.57	6.34	7.44	7.12	7.27	6.88	7.94	7.8	6.91	7.28	6.27	6.13	6.92	6.38	7.01	6.1	8.37	5.33	5.09	4.93	4.89	5.45	4.29	4.48	4.49	4.09	6.5	6.41	7.76	7.63	7.15	7.75	6.77	7.56	7.29
220760_x_at	zinc finger protein 665		8.4	9.09	9.09	8.88	8.88	9.42	9.42	8.97	8.97	8.97	9.18	8.64	8.2	8.71	8.47	8.8	8.74	8.89	9.13	8.94	8.92	8.77	8.59	8.83	8.78	8.83	8.88	8.45	8.46	7.78	7.43	7.21	8.05	7.72	8	7.52	7.68	7.63	8.89	8.04	8.27	8.31	9.1	9.04	8.61	8.56	8.87
238863_x_at	Transcribed locus, weakly similar to NP_055301.1 neuronal thread protein AD7c-NTP [Homo sapiens]		5.46	5.78	5.78	5.73	5.73	6	6	6.04	6.04	6.03	6.19	6.2	5.76	5.69	5.72	5.86	6.13	5.77	6.35	5.78	5.49	5.66	5.36	5.53	5.45	5.67	5.86	5.26	5.48	5.53	4.11	4.5	5.05	4.3	4.59	4.42	4.71	4.78	5.52	5.1	5.1	5.04	5.76	5.72	5.32	5.55	5.49
217704_x_at	Similar to KIAA0160 gene product is novel		5.31	6.02	6.02	6.07	6.07	6.36	6.36	5.94	5.94	5.35	5.83	5.66	5.34	5.03	5.43	5.97	5.24	5.74	6.03	5.49	5.34	5.07	4.83	5.04	5.15	5.16	5.23	5.23	5.53	4.6	3.81	4.09	4.64	4.35	4.37	4.83	4.42	4.09	5.09	5.35	5.18	5.31	5.69	5.56	5.33	5.3	5.47
214989_x_at	Pleckstrin homology domain containing, family A member 5		8	8.12	8.12	8.62	8.62	9	9	8.31	8.31	8.22	8.82	8.59	8.25	8.06	8.34	8.48	8.14	8.22	8.66	8.24	8.12	7.72	7.3	7.87	7.59	7.68	8.19	7.82	8.03	7.43	7.8	6.84	7.28	6.87	6.78	7.27	7.1	6.94	7.63	7.88	7.29	7.74	8.03	8.07	7.69	7.92	8.5
207133_x_at	alpha-kinase 1		6.54	6.46	6.46	6.63	6.63	7.83	7.83	7.54	7.54	6.71	7.47	7.07	6.34	6.09	6.21	6.51	6.23	6.27	6.74	6.32	6.4	6.28	6.22	6.27	6.37	6.28	6.48	6.19	6.39	5.85	5.44	5.47	5.45	5.66	5.4	5.93	5.67	5.46	6.38	6.1	6.26	6.13	6.73	6.43	6.07	6.28	6.5
207365_x_at	ubiquitin specific protease 34		9.65	9.76	9.76	10.06	10.06	10.88	10.88	10.35	10.35	10.1	11.02	10.78	9.84	9.68	9.84	10.33	9.93	9.81	10.12	9.92	9.67	9.48	9.09	9.53	9.49	9.43	9.6	9.64	9.29	9.01	8.35	8.37	8.53	8.52	8.32	8.73	8.27	8.34	9.3	9.19	9.1	8.94	9.82	9.98	9.58	9.37	9.77
232814_x_at	Chromosome 14 open reading frame 153		7.27	7.62	7.62	7.73	7.73	8.35	8.35	8.1	8.1	7.67	8.45	8.17	7.39	7.19	7.42	7.64	7.27	7.44	7.82	7.56	7.24	7.25	6.81	7	6.97	7.37	7.45	7.24	7.05	6.46	5.85	6.04	6.6	6.49	6.15	6.26	6.5	6.3	7.38	7.08	6.98	7.11	7.71	7.64	6.89	7.24	7.66
1563596_at	MRNA; cDNA DKFZp666M1910 (from clone DKFZp666M1910)		4.57	6.42	6.42	6.81	6.81	6.48	6.48	6.54	6.54	5.02	5.99	6.26	6.15	5.64	6.21	6.44	6.05	6.57	6.28	6.09	4.76	4.42	4.65	4.57	4.32	4.69	5.62	4.58	3.88	3.91	3.75	4.04	4.4	3.95	3.91	3.65	4.07	3.88	3.96	4.35	6.16	4.7	4.29	4.5	4.21	4.31	5.54
238894_at	RAB GTPase activating protein 1-like		5.17	5.34	5.34	5.93	5.93	5.58	5.58	5.47	5.47	5.14	5.72	5.67	5.24	5.01	5.5	5.45	5.24	4.95	5.31	5.1	4.88	4.75	4.72	5.24	4.98	5.17	4.99	4.21	3.81	4.26	4.17	4.15	4.41	4.34	3.64	4.07	4.09	3.93	4.78	4.57	4.08	4.83	4.04	5.74	4.42	5.07	4.99
232889_at	hypothetical protein LOC153561		9.87	10.31	10.31	11	11	10.62	10.62	9.4	9.4	9.98	10.48	10.54	10.06	9.17	10.3	9.79	10.04	9.5	10.47	10.1	9.38	9.04	8.21	8.66	9.09	8.49	9.38	8.79	9.18	9.05	9.48	9.22	7.69	8.86	8.73	8.25	7.87	8.53	8.94	8.84	8.84	9.86	9.49	9.88	9.27	10.04	10.15
213605_s_at	Hypothetical protein MGC22265 /// Similar to bA110H4.2 (similar to membrane protein)		9.95	10.03	10.03	11.04	11.04	9.99	9.99	8.87	8.87	10.68	10.48	10.35	10.2	9.67	10.68	9.84	10.4	9.61	10.66	10.45	9.48	9.06	8.56	9.14	9.53	8.03	9.09	8.38	7.93	7.86	8.69	8.85	7.16	8.16	8.25	7.68	7.03	7.79	8.13	7.83	8.04	8.61	8.83	9.66	8.76	9.15	9.53
210855_at	GREB1 protein		4.46	6.19	6.19	6.58	6.58	5.38	5.38	5.79	5.79	6.23	5.94	5.73	5.74	5.47	5.64	6.28	5.84	5.8	6.28	6.32	5.18	5.31	4.92	6.54	5.1	4.58	4.43	3.92	4.24	4.23	4.12	4.16	4.03	3.91	4.35	4.08	4.15	4.1	4.67	4.79	4.32	4.78	4.46	4.48	4.25	4.41	4.92
1558695_at	Pleckstrin homology domain containing, family A member 5		6.79	8.35	8.35	9.22	9.22	8.06	8.06	7.12	7.12	8.83	8.8	9.07	7.62	8.21	8.21	9.2	7.71	8.35	8.23	7.83	7.98	6.44	6.03	7.1	6.62	6.4	8.04	6.13	5.8	6.25	5.51	6.01	5.11	6.22	4.27	6.57	5.93	4.31	5.97	6.43	5.87	6.58	6.56	7.25	6.23	6.8	7.63
237716_at	Chromosome 9 open reading frame 3		5.24	4.32	4.32	5.33	5.33	4.73	4.73	4.22	4.22	5.99	5.86	6.12	5.71	5.38	5.39	6.36	5.48	5.55	5.38	5.57	5.34	4.09	4.24	5.19	4.43	4.42	4.89	4.34	3.62	3.95	3.95	3.58	3.65	4	3.22	3.54	3.55	3.5	3.82	4.3	3.86	3.99	3.96	4.16	4.29	4.14	4.37
214238_at	Clone DT1P1B6 mRNA, CAG repeat region		8.71	9.59	9.59	9.36	9.36	7.42	7.42	7.19	7.19	10.07	9.99	10.52	9.45	9.95	10.47	9.12	9.98	9.73	10.31	9.46	8.63	7.27	6.71	6.98	6.83	6.6	10.26	5	3.99	6.36	6.52	5.1	5.38	5.45	5.38	4.5	4.66	5.37	6.79	4.96	5.9	5.27	5.34	5.11	5.94	6.08	6.15
243588_at	FERM, RhoGEF (ARHGEF) and pleckstrin domain protein 1 (chondrocyte-derived)		5.57	5.18	5.18	5.74	5.74	4.94	4.94	4.36	4.36	5.17	5.35	5.15	5.45	4.21	4.38	5.27	5.44	5.76	5.6	5.87	4.41	3.67	3.39	3.49	3.14	3.61	4.42	4.28	4.54	4.49	3.32	3.7	3.86	3.49	3.61	3.39	3.17	3.27	3.61	4.68	4.4	4.55	4.26	4.37	4.83	4.42	4.51
1557329_at	MRNA partial cDNA sequence from cDNA selection, DCR1-8.0		4.44	4.82	4.82	4.64	4.64	4.19	4.19	4.33	4.33	4.33	4.58	4.31	4.47	4.32	4.27	4.71	4.68	4.71	4.72	4.74	4.12	4.09	4.01	4.27	3.88	4.2	3.88	4.43	3.82	3.97	3.62	3.49	4.06	3.79	3.9	3.62	3.67	3.61	3.96	3.88	4.39	3.96	4.69	4.7	4.22	4.03	4.52
1553111_a_at	kelch repeat and BTB (POZ) domain containing 6		4.2	4.58	4.58	4.66	4.66	4.22	4.22	4.59	4.59	4.59	4.24	4.23	5.15	4.7	5.12	4.59	5.44	5.05	5.32	5.08	4.11	4.48	4.33	4.49	4.47	4.27	4.56	3.12	4.04	4.4	2.88	3.45	4.36	3.52	3.4	4.12	3.65	3.25	4.42	4.83	4.06	3.96	4.1	5.21	4.68	4.25	4.36
238079_at	Tropomyosin 3		4.03	4.5	4.5	3.65	3.65	4.02	4.02	4.11	4.11	4.04	3.99	3.7	3.96	3.83	3.73	5.32	4.97	4.44	5.65	4.99	4.02	3.82	3.49	4.33	3.86	3.2	3.58	3.3	3.81	3.72	3.25	3.15	3.44	3.59	3.54	3.6	3.32	2.98	3.84	4.72	3.49	3.81	3.71	4.17	3.87	3.81	3.65
211224_s_at	ATP-binding cassette, sub-family B (MDR/TAP), member 11		4.02	3.99	3.99	3.88	3.88	4	4	4.04	4.04	3.79	4.05	4.05	3.93	3.88	4.11	3.87	3.97	3.72	3.97	3.88	3.99	3.81	3.92	3.88	3.97	4.18	4.08	3.63	3.51	3.78	3.69	3.66	3.79	3.77	3.72	3.56	3.53	3.59	3.88	3.71	3.78	3.73	3.89	3.84	3.94	3.74	3.8
214256_at	ATPase, Class V, type 10A		4.18	4.47	4.47	4.16	4.16	4.25	4.25	4.54	4.54	3.96	4.4	4.37	4.66	4.16	4.26	4.08	4	4.47	4.17	4.15	3.88	3.93	4.33	4.1	4.06	4.42	4.39	3.72	3.6	3.55	3.83	3.76	4.06	3.78	3.93	3.97	3.83	3.66	3.96	4.13	3.63	4.11	4.17	4.6	4.38	4.21	4.2
241916_at	Phospholipid scramblase 1		5.37	3.95	3.95	4.25	4.25	4	4	3.94	3.94	5.26	7.26	5.38	4.46	4.42	5.59	5.44	4.61	4.05	4.69	4.27	6.56	6.23	5.42	6.43	6.64	5	4.72	5.19	5.14	4.29	4.37	4.93	3.87	5.33	3.72	3.92	5.51	4.93	3.73	4.02	3.83	4.09	4.79	3.97	3.63	4.41	3.63
220975_s_at	C1q and tumor necrosis factor related protein 1 /// C1q and tumor necrosis factor related protein 1		7.29	6.94	6.94	6.74	6.74	6.94	6.94	6.46	6.46	6.97	7.8	7.35	7.21	7.32	7.21	7.03	7.48	7.09	7.14	6.86	6.88	7.68	7.29	7.11	7.43	7.57	7.84	6.89	7.28	6.11	6.3	6.69	6.85	6.91	7.01	6.69	6.44	7.59	6.93	6.47	6.56	6.35	6.63	6.51	6.28	6.76	6.82
224794_s_at	cerebral endothelial cell adhesion molecule 1		6.03	6.76	6.76	7.59	7.59	7.01	7.01	6.29	6.29	6.17	6.05	6.16	6.84	6.08	6.61	6.25	6.65	6.29	6.32	6.43	6.09	6.98	6.79	6.84	7.01	6.16	7.2	7.4	6.02	6.87	6.87	6.29	6.24	6.65	6.63	7.66	6.48	6.72	6.41	6.17	6.02	5.53	5.77	5.73	6.92	5.72	6.04
203244_at	peroxisomal biogenesis factor 5		7.45	7.12	7.12	7.58	7.58	7.48	7.48	7.33	7.33	7.42	7.03	7.41	7.18	7.06	7.28	7.3	7.21	7.31	7.33	7.21	7.17	7.64	7.49	7.7	7.72	7.51	7.41	6.6	7.36	7.67	7.17	7.43	6.72	7.4	7.43	6.94	7.96	8.65	6.7	6.92	6.97	7.27	6.77	6.44	6.96	6.91	6.88
229001_at	Protein phosphatase 1, regulatory (inhibitor) subunit 3E		5.77	6.03	6.03	6.64	6.64	6.15	6.15	6.52	6.52	6.58	5.91	6.37	6.17	6.14	6.48	6.05	6.25	5.92	6.33	6.22	5.85	6.49	5.88	6.24	6.3	6.22	6.3	5.59	5.69	6.52	5.57	6.83	6.09	6.54	5.96	5.98	5.52	6.76	5.46	5.24	5.48	5.46	5.74	5.53	5.46	6.19	5.66
215535_s_at	1-acylglycerol-3-phosphate O-acyltransferase 1 (lysophosphatidic acid acyltransferase, alpha)		7.11	7.52	7.52	7.5	7.5	7.91	7.91	7.99	7.99	7.38	7.34	7.64	7.52	7.4	7.64	7.56	7.43	7.31	7.58	7.26	7.12	7.72	7.81	7.49	7.4	7.04	7.67	7.08	7.61	8.23	7.84	7.76	7.21	7.17	7.5	7.68	7.67	8.14	7.44	7.26	7.3	7.12	6.98	6.66	7.37	6.99	6.62
221507_at	transportin 2 (importin 3, karyopherin beta 2b)		7.35	8.14	8.14	8.35	8.35	8.66	8.66	8.24	8.24	7.57	7.38	7.54	7.27	7.68	7.48	7.75	7.92	7.25	7.69	7.58	7.23	7.58	7.41	7.49	7.4	7.11	7.37	7.44	7.71	7.83	7.93	7.41	7.98	7.32	7.54	7.48	8.18	7.81	7.06	7.71	7.48	7.17	7.23	6.64	7.11	7.43	6.96
221500_s_at	syntaxin 16		7.96	8.12	8.12	9.04	9.04	8.89	8.89	8.41	8.41	8.69	8.41	8.63	7.09	7.88	7.86	8	7.89	7.89	8.4	7.9	8.35	8.4	8.19	8.17	8.28	7.85	8.33	7.87	7.85	8.3	7.8	7.84	7.45	8.24	7.87	8.06	7.87	8.57	8.03	7.72	7.39	7.11	7.65	7.36	7.7	7.5	7.33
209352_s_at	SIN3 homolog B, transcription regulator (yeast)		6.8	7.57	7.57	7.84	7.84	7.82	7.82	7.76	7.76	7.69	6.99	7.23	6.59	6.79	6.54	7.1	6.92	6.99	7.27	6.75	7.04	7.24	6.71	7.26	6.83	6.64	6.75	6.66	6.29	7.08	7.26	6.85	7.26	6.79	6.63	6.56	6.92	7.42	6.2	6.71	6.29	5.89	5.9	5.76	6.26	6.21	5.58
39705_at	SIN3 homolog B, transcription regulator (yeast)		6.92	7.65	7.65	7.84	7.84	7.81	7.81	8.05	8.05	7.3	7.29	7.4	6.6	7.01	6.74	7.22	7.06	6.92	7.38	6.8	7.26	6.99	7	7.24	6.83	6.59	6.86	7.18	6.33	6.96	7.07	7.31	7.42	7.08	6.85	6.68	7.21	7.12	6.77	6.91	6.32	6.37	6.46	6.6	6.54	6.62	6.32
220036_s_at	lipocalin-interacting membrane receptor		7.42	7.27	7.27	7.01	7.01	8.24	8.24	7.83	7.83	7.16	7.58	7.78	6.7	6.8	7.27	7.15	6.92	6.57	7.15	6.93	7.3	7.66	7.29	7.53	7.34	7.44	7.17	6.99	6.76	6.92	6.95	6.56	6.82	7.03	6.81	6.88	6.9	7	6.97	6.3	6.37	6.86	6.37	6.33	6.49	6.52	6.85
208723_at	ubiquitin specific protease 11		8.25	8.74	8.74	8.87	8.87	9.22	9.22	8.66	8.66	8.74	9.18	9.14	9.14	9.08	8.95	9.05	9.22	8.97	9.09	8.94	8.79	9.09	8.74	8.8	8.94	8.64	8.53	7.98	7.9	8.33	8.29	8	8.05	8.44	7.94	8.09	8.16	8.44	8	8.26	7.6	7.74	7.49	7.96	8.06	7.47	7.83
225303_at	kin of IRRE like (Drosophila)		6.52	7.57	7.57	7.16	7.16	7.72	7.72	7.44	7.44	6.56	7.21	7.38	7.08	7.14	7.22	7.19	7.41	6.48	7.03	6.53	6.82	7.11	7.17	7.45	7.54	7	7.54	6.25	6.15	6.3	5.78	6.15	5.27	6.26	6.12	7.5	7.34	7.55	6.88	5.62	6.24	5.21	5.06	6.21	6.46	6.56	4.59
209148_at	retinoid X receptor, beta		7.45	7.75	7.75	8.16	8.16	8.56	8.56	8.21	8.21	7.86	7.73	7.84	7.81	7.78	7.82	7.75	7.71	7.52	7.6	7.5	7.99	7.97	8	7.87	7.81	8.15	7.68	7.8	7.67	7.69	8.17	7.99	7.7	7.83	7.68	7.69	7.99	8.21	7.67	7.57	7.76	7.21	7.61	7.63	7.67	7.79	7.67
203506_s_at	mediator of RNA polymerase II transcription, subunit 12 homolog (yeast)		6.33	6.57	6.57	6.87	6.87	7.06	7.06	6.67	6.67	7.05	6.69	6.62	6.38	6.86	7.03	6.6	6.61	6.67	6.93	6.4	6.94	7.18	6.8	6.78	6.88	6.5	6.95	6.07	6.62	6.27	6.99	7.37	6.64	6.7	6.47	6.82	7.05	7.15	6.21	6.73	6.67	6.25	6.06	6.43	6.52	6.6	6.24
211342_x_at	mediator of RNA polymerase II transcription, subunit 12 homolog (yeast)		6.83	6.93	6.93	7.29	7.29	7.6	7.6	7.39	7.39	7.53	7.3	7.33	7.17	7.22	7.29	7.06	7.24	7.18	7.2	6.58	7.12	7.32	7.21	7.2	7.16	7.03	7.4	6.87	7.03	6.62	7.4	7.55	6.82	7.13	6.83	7.41	7.23	7.85	6.56	7.31	6.75	6.74	6.54	7.37	7.15	7.06	6.87
216071_x_at	mediator of RNA polymerase II transcription, subunit 12 homolog (yeast)		7.01	7.01	7.01	7.45	7.45	7.75	7.75	7.32	7.32	7.68	7.32	7.37	7.28	7.24	7.27	7.25	7.39	7.17	7.56	7.31	7.32	7.57	7.21	7.34	7.21	7.46	7.36	7.03	7.11	6.43	7.43	7.59	6.97	7.16	6.63	7.38	7.4	7.82	6.5	7.28	6.98	6.86	6.55	7.43	7.1	7.11	6.97
209205_s_at	LIM domain only 4		8.94	9.63	9.63	9.4	9.4	9.54	9.54	8.51	8.51	9.38	9.43	9.51	8.88	9.53	9.08	8.58	8.83	8.8	9.21	8.76	8.93	8.14	7.57	7.56	8.06	7.89	9.06	8.98	9.15	8.24	8.73	8.83	9.03	8.84	8.31	8.75	9.44	8.62	7.46	9.19	8.46	5.91	8.13	7.49	7.5	7.95	7.49
1557394_at	discs, large (Drosophila) homolog-associated protein 4		6.16	5.31	5.31	5.7	5.7	5.75	5.75	5.52	5.52	5.35	6.25	6.2	5.79	5.61	6.35	6.03	5.7	5.59	5.63	5.69	5.74	6.04	5.09	5.16	5.09	5.34	5.76	5.74	4.86	5.21	5.4	5.2	5.32	5.94	5.19	4.91	5.61	5.57	4.56	5.41	4.89	4.31	4.67	4.5	4.55	4.7	4.69
202204_s_at	autocrine motility factor receptor		6.81	7.78	7.78	7.05	7.05	6.84	6.84	6.86	6.86	6.86	6.68	7.13	7.53	7.23	6.99	7.68	7.15	7.44	7.1	7.68	7.04	6.79	7.18	6.99	6.64	6.72	6.82	6.38	6.36	6.9	6.53	6.24	7.11	6.93	7.33	6.87	6.47	7.2	6.55	5.91	6.39	6.55	5.9	6.26	5.93	6.44	5.89
214484_s_at	opioid receptor, sigma 1		6.14	6.42	6.42	6.19	6.19	5.72	5.72	6.06	6.06	6.63	5.94	5.55	7.05	6.87	6.75	6.6	6.83	6.77	6.55	6.77	6.42	6.95	6.6	6.65	6.86	5.76	6.6	5.74	6.57	6.32	6.28	6.52	6.17	5.99	6.55	5.92	6.68	6.24	6.28	5.27	6.04	5.41	5.94	6.33	5.83	5.83	5.81
211958_at	insulin-like growth factor binding protein 5		6.15	8.96	8.96	9.51	9.51	6.57	6.57	9.18	9.18	8.21	5.25	4.59	8.22	8.21	6.8	7.28	7.93	8.63	7.88	8.7	9.19	9.98	9.3	9.7	9.47	6.94	6.71	5.27	4.87	5.22	6.25	6.57	5.16	5.25	6.62	6.99	10.19	6.3	7.47	4.69	5.08	5.42	4.17	5.43	4.68	4.45	5.02
208720_s_at	RNA-binding region (RNP1, RRM) containing 2		9.85	9.38	9.38	9.33	9.33	9.28	9.28	9.09	9.09	10.53	9.5	9.67	8.74	9.88	9.67	9.81	9.74	9.72	10.13	9.72	10.39	9.87	9.69	9.94	9.67	9.39	9.37	9.09	9.26	9.33	9.32	9.36	10.06	9.83	9.55	9.77	9.41	9.79	8.98	9.28	9.44	9.3	9.34	9.4	9.11	9.1	8.45
207564_x_at	O-linked N-acetylglucosamine (GlcNAc) transferase (UDP-N-acetylglucosamine:polypeptide-N-acetylglucosaminyl transferase)		8.29	7.35	7.35	7.48	7.48	6.79	6.79	6.82	6.82	8.82	6.86	7.19	7.04	8.43	8.09	7.78	8.22	7.88	8.32	8.42	8.92	7.82	7.93	8.3	7.97	6.5	6.55	5.39	7.21	7.3	6.58	6.94	5.9	7.18	7.5	6.17	7.79	8.76	6.04	6.01	7.08	5.3	6.01	5.28	5.98	6	4.97
201110_s_at	thrombospondin 1		10.44	6.26	6.26	5.14	5.14	5.92	5.92	5.17	5.17	8.54	9.46	8.92	6.99	6.96	8.95	10.05	7.49	7.84	8.91	7.52	8.98	7.94	9.89	10.32	9.15	8.61	6.9	8.19	7.63	6.86	6.19	6.39	3.87	7.26	8.71	7.7	9.35	7.99	6.93	7.46	7.31	5.54	4.4	4.49	6.43	7.02	3.91
217604_at	Transcribed locus, moderately similar to XP_510104.1 similar to hypothetical protein FLJ25224 [Pan troglodytes]		5.74	5.24	5.24	5.13	5.13	5.03	5.03	5.61	5.61	6.07	5.8	5.65	5.54	5.41	5.52	5.29	5.59	5.95	5.84	5.89	5.91	6.21	5.76	5.62	5.57	6.21	5.87	5.02	5.99	5.32	4.95	5.74	4.55	5.3	5.22	6.06	5.49	6.88	4.96	4.87	5.66	4.62	4.8	4.66	5.22	4.8	4.74
218717_s_at	leprecan-like 1		7.57	6.75	6.75	5.52	5.52	5.07	5.07	6.07	6.07	6.26	6.58	6.22	6.89	7.29	6.99	7.14	6.82	6.59	6.63	6.88	7.74	7.51	9.02	7.7	7.57	6.84	8.43	5.77	5.87	5.92	6.01	6.9	6.04	8.26	5.83	6.43	6.72	7.59	7.87	4.89	6.19	5.16	4.05	4.84	5.03	5.59	5.39
212536_at	ATPase, Class VI, type 11B		7.01	5.72	5.72	6.08	6.08	6	6	6.86	6.86	7.24	6.71	6.51	6.18	6.82	6.77	6.88	6.76	6.79	6.86	6.45	7.44	7.62	7.44	7.95	7.87	7.37	7.18	6.2	6.73	6.31	5.53	7.15	5.5	6.96	5.53	6.68	5.59	7.46	7.18	5.12	6.43	5.81	4.55	5.74	4.75	5.57	5.51
226766_at	roundabout, axon guidance receptor, homolog 2 (Drosophila)	-2.68724	3.34	3.9	3.9	4.78	4.78	5.05	5.05	3.66	3.66	4.48	5.36	7.92	3.42	4.1	5.43	4.67	4.2	4.01	4.39	4.58	3.04	3.63	3.42	4.29	3.65	3.88	3.78	3.58	5.63	7.14	6.08	4.71	3.91	3.98	5.69	5.48	2.94	4.42	3.75	5.47	7.3	5.58	5.6	5.58	6.66	7.25	9.26
244187_at	Chromosome X open reading frame 33	-2.5967	5.43	6.36	6.36	5.21	5.21	5.67	5.67	5.79	5.79	5.02	4.4	4.38	5.05	4.6	4.99	5.07	5.53	5.73	5.36	5.59	5.43	4.78	5.44	5.43	4.97	3.65	4.48	5.28	6.64	5.33	4.16	5.13	4.39	4.7	6.51	4.44	4.71	4.66	7.17	6.76	5.23	3.5	6.65	6.73	6.68	6.01	6.87
227497_at	CDNA FLJ11723 fis, clone HEMBA1005314	-2.57785	4.48	4.88	4.88	4.5	4.5	5.06	5.06	3.8	3.8	4.84	5.69	6.11	4.86	4.76	4.8	4.99	4.46	4.51	4.9	4.7	4.5	4.97	3.96	4.41	4.35	4.93	4.55	5.35	6.23	4.51	5.93	4.17	4.61	4.51	4.41	4.38	4.08	4.05	4.36	4.29	5.95	6.26	5.76	8.11	5.31	6.25	7.94
227498_at	CDNA FLJ11723 fis, clone HEMBA1005314	-2.4788	5.15	4.96	4.96	4.59	4.59	5.18	5.18	4.43	4.43	5.97	6.01	6.78	5.41	5.9	5.83	5.69	4.68	5.73	5.77	5.42	3.96	5.04	3.69	4	4.44	4.97	4.75	5.87	7.15	5.8	7.45	3.96	4.7	4.83	6.01	4.69	3.91	4.68	3.88	4.58	6.95	6.56	6.58	9.01	6.42	6.3	8.52
220232_at	stearoyl-CoA desaturase 4	-2.47141	6.34	7.5	7.5	7.3	7.3	7.06	7.06	7.36	7.36	6.19	7.31	7.51	6.24	6.33	6.32	6.57	6.03	6.63	6.59	6.53	6.3	6.74	5.87	6.11	6.15	7.6	6.96	8.45	7.37	6.41	6.94	7.45	8.02	7.32	6.22	6.87	6.67	5.8	8.58	7.75	8.31	8.53	8.13	8.92	8.11	8.06	8.97
232964_at	Williams Beuren syndrome chromosome region 19	-2.41459	4.19	6.92	6.92	6.28	6.28	6.57	6.57	6.36	6.36	5.96	5.24	5.74	4.95	5.25	5.49	5.39	4.75	5.3	4.78	4.75	5.17	5.24	5.06	5.45	5.64	6.03	4.78	7.29	6.47	4.63	5.68	6.38	6.27	6.65	4.85	5.43	5.42	5.27	7.15	6.68	6.79	7.49	6.89	7.55	6.83	7.37	7.16
1561271_at	Homo sapiens, clone IMAGE:5299049, mRNA, partial cds	-2.18865	3.11	3.13	3.13	3.19	3.19	3.08	3.08	3.1	3.1	2.86	3.28	3.52	3.17	2.95	2.96	2.7	2.92	3.04	2.88	2.7	2.94	2.91	2.76	2.94	2.95	3.41	3.22	4.8	3.92	3.13	3.61	3.92	3.54	3.71	2.98	3.32	3.37	3.29	4.65	4.31	5.71	5.57	4.51	5.39	4.35	4.79	4.71
229713_at	CDNA FLJ13267 fis, clone OVARC1000964	-2.02925	6.4	8.07	8.07	7.33	7.33	6.1	6.1	6.33	6.33	7.05	6.14	5.1	6.25	6.5	6.38	6.07	7.11	7.06	6.65	6.74	7.03	6.36	6.94	7.18	6.66	4.46	5.71	6.68	7.79	7.41	8.12	7.99	7.99	6.9	7.29	7.46	7.76	6.43	8.04	10.69	8.85	6.52	7.93	7.55	8.45	8.11	7.62
244612_at	gb:AW117181 /DB_XREF=gi:6085765 /DB_XREF=xd83e08.x1 /CLONE=IMAGE:2604230 /FEA=EST /CNT=3 /TID=Hs.258886.0 /TIER=ConsEnd /STK=3 /UG=Hs.258886 /UG_TITLE=ESTs	-1.99918	3.18	3.37	3.37	3.29	3.29	3.53	3.53	3.11	3.11	4.45	3.75	3.69	3.24	2.89	3.58	3.23	2.89	3.48	3.6	3.18	3.09	3.53	2.6	3.18	3.03	3.57	3.33	4.71	4.04	3.26	3.54	3.9	3.85	3.78	3.45	3.7	3.77	3.4	4.5	3.95	4.02	5.07	4.06	5.54	4.63	4.85	4.68
222968_at	chromosome 6 open reading frame 48	-1.90262	5.01	5.75	5.75	5.41	5.41	5.4	5.4	5.62	5.62	4.88	4.93	4.72	4.99	4.64	4.67	4.94	4.94	5.3	5.11	5.15	4.74	4.69	4.4	4.93	4.4	5.36	5.27	5.73	5.37	4.81	5.24	6.04	5.92	5.36	4.3	5.6	5.83	4.72	5.53	6.93	6.11	6.06	5.89	5.15	6.62	6.35	5.98
209631_s_at	G protein-coupled receptor 37 (endothelin receptor type B-like)	-1.87252	3.5	3.05	3.05	3.16	3.16	3.7	3.7	2.91	2.91	4.83	2.98	2.84	3.25	3.11	2.93	3.07	3.35	3.19	3.12	2.94	4.39	3.35	5.72	5.73	5.3	4.26	2.91	3.75	5.45	5.75	4.7	3.68	3.39	3.6	3.1	5.04	3.06	4.41	6.69	5.85	3.74	4.11	3.82	5.46	5.85	5.45	4.35
228251_at	gb:BE467577 /DB_XREF=gi:9513352 /DB_XREF=hz72f04.x1 /CLONE=IMAGE:3213535 /FEA=EST /CNT=22 /TID=Hs.11081.2 /TIER=Stack /STK=14 /UG=Hs.11081 /LL=80700 /UG_GENE=UBXD1 /UG_TITLE=UBX domain-containing 2	-1.86254	4.74	6.1	6.1	5	5	5.58	5.58	5.13	5.13	4.54	3.89	3.59	4.65	4.76	4.75	4.17	4.42	4.76	4.4	4.54	4.69	4.42	4.72	4.77	4.62	3.91	4.53	6.15	5.67	5.26	5.53	6.22	4.7	5.52	5.48	4.84	5.41	4.32	5.6	6.33	5.57	4.94	4.84	6.05	6.38	6.53	6.6
228638_at	Hypothetical protein MGC34648	-1.83987	6.87	8.23	8.23	7.18	7.18	7.25	7.25	7.87	7.87	6.24	5.85	5.33	6.59	6.79	6.24	6.29	7.16	6.95	6.51	6.66	7.14	6.4	6.86	6.81	6.55	5.64	5.51	7.25	8.01	6.94	7.28	5.87	7.5	7.3	6.75	7.13	6.68	6.06	8.09	8.15	7.65	6.74	7.88	8.01	7.68	7.98	8.12
229465_s_at	Protein tyrosine phosphatase, receptor type, S	-1.83353	7.59	9.82	9.82	9.41	9.41	9.37	9.37	8.93	8.93	8.08	8.33	8.32	8.4	8.58	8.45	8.16	8.55	8.25	8.2	8.22	8.06	8.06	7.56	8.11	7.92	7.5	8.04	8.84	8.51	8.77	8.73	8.15	8.63	8.83	8	8.66	9.84	8.12	8.59	9.21	9.18	9	9.35	10.13	9.79	9.67	9.73
220335_x_at	esterase 31	-1.79791	5.56	6.05	6.05	5.98	5.98	5.63	5.63	5.29	5.29	6.05	5.91	5.53	5.55	6.07	5.83	5.82	5.44	6.2	6.24	6.27	5.63	5.05	4.43	4.61	4.82	5.17	5.37	7.87	7.17	6.75	6.6	6.24	6.88	6.1	5.33	5.33	5.48	5.27	6.63	6.33	7.28	7.09	7.07	7.68	7.23	7.2	7.11
220691_at	Transmembrane protein 23	-1.74937	5.34	6.41	6.41	6.06	6.06	5.75	5.75	6.73	6.73	5.68	5.32	5.64	5.36	5.46	5.4	5.49	4.87	5.4	5.13	5.44	5.8	5.28	4.89	5.68	4.99	5.44	5.44	6.9	6.19	5.51	6.13	6.64	6.45	6.4	5.32	5.88	5.39	5.11	7.05	6.81	6.23	6.77	6.74	6.92	6.54	6.82	6.84
232556_at	LOC440669	-1.71121	3.52	4.01	4.01	3.58	3.58	3.99	3.99	4.02	4.02	3.72	3.64	3.94	3.7	3.62	3.31	3.29	3.25	3.83	3.62	3.53	3.55	3.48	3.47	3.41	3.54	3.79	3.81	4.77	4.03	3.66	4.04	4.53	4.07	4.56	3.86	4.19	3.45	3.88	4.05	4.26	4.02	4.65	4.02	5.72	4.7	5.02	4.66
232953_at	similar to F-box only protein 25 /// similar to F-box only protein 25 /// similar to bA476I15.3 (novel protein similar to septin) /// similar to bA476I15.3 (novel protein similar to septin) /// similar to bA476I15.3 (novel protein similar to septin) /// similar to cytoskeletal beta actin /// similar to bA476I15.3 (novel protein similar to septin) /// similar to bA476I15.3 (novel protein similar t…	-1.69586	3.41	3.56	3.56	3.36	3.36	3.47	3.47	3.73	3.73	3.49	3.7	3.58	3.34	3.45	3	3.51	3.33	3	3.48	3.03	3.55	3.81	3.75	3.21	3.59	3.82	3.73	4.21	3.79	3.39	3.54	4.11	3.73	3.78	3.21	3.93	3.73	3.43	4.3	4.32	4.06	4.25	4.93	4.52	4.5	4.73	4.01
233251_at	Spermatid perinuclear RNA binding protein	-1.66611	4.25	4.12	4.12	4.3	4.3	3.67	3.67	4.21	4.21	4.76	4.25	4.97	4.51	4.67	4.44	5.14	4.69	4.8	4.47	4.53	4.28	3.86	4.14	4.01	4.15	3.98	4	4.55	4.57	4.55	4.72	4.43	4.45	5.03	4.25	4.38	3.94	3.87	3.93	5.31	4.23	4.28	5.5	5.27	4.69	4.44	5.35
240296_at	Zinc finger, A20 domain containing 1	-1.63388	4.63	4.76	4.76	4.66	4.66	4.93	4.93	4	4	4.64	4.43	4.58	4.34	4.2	4.73	4.99	4.23	4.29	4.32	4.43	4.45	3.87	3.87	4.12	3.57	4.03	4.22	4.32	4.29	4.9	4.45	4.59	4.29	4.25	3.78	5.3	4.9	3.32	4.09	5.11	5.2	6.07	4.82	5.59	4.7	5.04	5.28
1555118_at	ectonucleoside triphosphate diphosphohydrolase 3	-1.59898	3.42	3.36	3.36	3.51	3.51	3.56	3.56	3.2	3.2	3.12	3.24	3.37	3.32	3.13	3.08	3.2	3.48	3.39	3.12	3.19	3.77	3.32	3.17	3.22	3.36	3.22	3.39	3.92	3	3.52	3.22	3.31	3.77	3.23	3.3	3.4	2.86	3.05	3.16	3.29	4.55	3.89	3.87	3.27	3.72	3.88	4.4
204373_s_at	centrosome-associated protein 350	-1.59221	7.65	7.72	7.72	8.19	8.19	7.63	7.63	7.95	7.95	8.26	8.19	8.15	7.76	7.94	8.03	7.8	7.84	7.78	8.05	7.78	7.88	7.82	7.65	7.94	7.94	8.43	7.8	7.98	7.99	7.74	7.89	8.33	7.29	8.27	7.44	8.03	7.99	7.47	8.04	8.87	8.31	8.97	7.9	9.1	8.69	8.84	8.75
1560025_at	CDNA FLJ37325 fis, clone BRAMY2018295	-1.57619	3.73	3.45	3.45	3.32	3.32	3.5	3.5	3.3	3.3	3.46	3.47	3.45	3.51	3.43	3.58	3.45	3.58	3.64	3.6	3.69	3.5	3.67	3.52	3.22	3.53	3.48	3.52	3.93	3.85	2.95	3.44	3.83	3.44	3.65	2.89	3.26	3.36	2.93	4.06	3.6	3.69	4.15	3.69	4.62	4.26	4.31	3.81
227621_at	Wilms tumor 1 associated protein	-1.5588	9.32	9.86	9.86	8.93	8.93	8.94	8.94	9.59	9.59	8.82	8.7	8.4	7.63	8.46	8.21	8.18	8.68	8.44	8.55	8.69	9.13	8.21	8.2	8.51	8.18	8.27	8.02	9.39	9.46	8.85	8.69	8.33	8.4	8.9	8.88	9.45	9.32	9	9.01	10	10.11	9.12	9.62	9.58	9.66	9.48	9.31
1558579_at	LOC440682	-1.53966	2.75	2.8	2.8	2.72	2.72	2.77	2.77	2.6	2.6	2.7	2.89	2.93	2.81	2.71	2.67	2.64	2.68	2.78	2.59	2.84	2.57	2.78	2.71	2.78	2.74	2.89	2.85	2.91	3.57	2.64	3.3	3.18	2.88	3	2.61	3.11	2.94	2.86	3.47	3.07	3.34	3.2	3.23	3.79	3.32	3.23	3.55
214257_s_at	SEC22 vesicle trafficking protein-like 1 (S. cerevisiae)	-1.53902	8.34	9.71	9.71	9.02	9.02	7.96	7.96	8.45	8.45	8.54	8.05	7.36	8.35	8.64	8.53	8.23	8.8	9.07	8.35	8.83	8.51	8.09	8.52	8.37	8.19	7.23	8.25	8.73	9.57	8.89	9.38	9.44	9.22	9.1	8.94	9.54	9.65	9	9.48	9.8	9.83	10.09	9.72	9.21	9.6	9.67	9.98
217797_at	Ufm1-conjugating enzyme 1	-1.51111	9.33	8.58	8.58	8.67	8.67	8.38	8.38	8.23	8.23	9.57	9.15	8.99	9.63	9.65	9.41	9.58	9.6	9.75	9.46	9.55	9.41	9.38	9.6	9.44	9.29	9.04	9.6	9.48	9.94	9.65	10.16	9.49	8.84	9.33	9.37	9.71	9.24	9.52	9.27	9.21	9.98	10.47	9.46	10.18	10.14	10.16	10.93
239076_at	Similar to cell division cycle 10 homolog	-1.45613	4.96	5.4	5.4	5.17	5.17	5.69	5.69	5.41	5.41	5.2	5.12	5.41	4.86	4.95	5.14	5.08	5.23	5.15	5.04	5.17	4.85	5.11	5.2	5.05	5.23	5.37	5.09	5.68	5.33	5.05	5.38	5.45	5.85	5.17	5.34	5.32	5.17	5.23	5.8	6	5.75	6.13	5.72	6.44	5.54	6.06	5.8
242420_at	CDNA clone IMAGE:4815736, partial cds	-1.45405	3.97	4.44	4.44	4.37	4.37	4.04	4.04	4.3	4.3	3.52	3.82	3.49	4.33	3.77	4.07	3.63	3.97	4.23	4.05	3.82	3.71	3.7	3.91	3.55	3.82	4.01	3.82	3.98	4.13	4.94	4.26	4.44	4.6	4.33	4.13	4.23	3.53	4.49	3.92	4.29	4.38	3.89	5.08	4.28	4.74	5.26	4.79
206794_at	v-erb-a erythroblastic leukemia viral oncogene homolog 4 (avian)	-1.44152	3.65	3.89	3.89	3.61	3.61	3.91	3.91	3.79	3.79	3.65	4.1	3.72	3.69	3.57	3.53	3.78	3.39	3.46	3.47	3.68	3.57	3.84	3.75	3.99	3.46	3.51	3.82	4.01	3.93	3.63	4.24	4.18	3.9	3.85	3.87	3.54	3.46	4.13	3.61	4.34	4.04	4.13	4.23	4.83	3.89	4.63	5.11
229714_at	heparan sulfate 6-O-sulfotransferase 3	-1.41282	3.82	4.01	4.01	3.97	3.97	3.76	3.76	4.17	4.17	3.77	3.44	3.7	3.48	3.3	3.34	3.95	3.58	3.7	3.37	3.69	3.95	3.79	3.93	4.55	4.01	4.47	3.24	4.14	3.34	4.59	3.96	4.24	4.03	3.92	3.43	3.76	3.88	3.64	4.34	4.3	3.33	4.26	3.96	5.24	3.91	4.66	4.3
235109_at	Zinc finger, BED domain containing 3	-1.40525	5.02	6.08	6.08	6.85	6.85	5.13	5.13	6.45	6.45	6.14	6.14	6.82	6.03	6.65	6.09	5.98	5.79	6.23	6.32	5.97	6.17	7.01	6.75	6.65	7.22	6.35	6.21	6.48	6.89	7.1	7.35	6.41	6.61	5.3	6.81	6.62	5.34	6.71	6.96	7.01	6.63	7.76	7.22	6.44	6.74	6.78	6.43
209870_s_at	amyloid beta (A4) precursor protein-binding, family A, member 2 (X11-like)	-1.40145	6.36	6.29	6.29	6.8	6.8	7.04	7.04	5.91	5.91	6.23	6.7	6.62	7.09	6.83	6.84	6.81	6.72	6.72	6.92	6.93	6.07	6.12	5.6	5.37	6.29	5.9	6.7	6.45	6.62	7.39	7.04	6.59	6.23	6.03	6.77	6.83	6.39	6.27	6.25	6.27	7.63	7.57	6.97	7.11	7.13	6.99	6.97
229997_at	vang-like 1 (van gogh, Drosophila)	-1.36122	6.97	8.23	8.23	8.32	8.32	6.55	6.55	6.77	6.77	7.55	8	8.18	8.69	8.39	7.85	7.96	8.22	8	8.08	8.01	7.31	7.5	7.18	7.69	7.7	7.08	7.68	8.51	7.81	8.11	8.17	8.43	7.64	8.14	7.92	8.35	7.94	7.94	7.54	8.24	9.22	8.46	8.4	8.8	8.2	8.15	8.87
213598_at	Dimethyladenosine transferase	-1.34686	6.69	6.15	6.15	6.34	6.34	5.06	5.06	5.88	5.88	6.52	6.45	6.6	6.13	7.04	6.61	6.85	6.72	6.59	6.57	6.71	6.97	6.61	6.86	7.01	6.78	6.24	6.49	6.85	7.63	7.55	7.85	6.62	6.36	6.57	7.27	7.15	6.16	6.54	6.96	6.35	7.45	6.58	7.61	6.82	7.38	7.01	7.73
241252_at	Establishment of cohesion 1 homolog 2 (S. cerevisiae)	-1.34509	2.85	2.87	2.87	2.71	2.71	2.87	2.87	2.78	2.78	2.74	2.98	2.85	3	2.95	2.82	2.76	3.03	2.94	2.61	2.7	2.87	2.66	2.84	2.8	2.57	3.23	2.96	3.11	3.26	2.78	3.02	2.89	3.09	3.13	2.78	2.95	2.88	2.81	3.41	3.38	3.53	3.69	3.05	4.32	3.23	3.9	3.74
204590_x_at	vacuolar protein sorting 33A (yeast)	-1.3402	4.7	4.94	4.94	4.6	4.6	4.57	4.57	4.67	4.67	4.54	4.57	4.87	4.5	4.37	4.69	4.59	4.84	4.61	4.63	4.86	4.57	4.94	4.66	4.76	4.76	5.69	4.93	5.16	4.7	4.72	4.77	4.98	5.05	4.52	4.5	4.71	4.63	4.88	5.36	4.91	4.54	5.09	5.41	5.35	4.81	4.94	5.21
242536_at	Solute carrier family 17 (sodium phosphate), member 1	-1.33124	2.79	2.93	2.93	2.83	2.83	3.07	3.07	2.95	2.95	3.08	2.88	2.92	2.94	2.94	2.88	2.9	2.9	2.66	2.95	2.93	2.83	2.92	2.81	2.97	2.95	3.08	2.88	3.18	2.98	2.79	3.12	3.39	3.07	3.21	2.88	3.12	2.78	2.99	3.22	3.66	3.52	3.56	3.29	3.48	3.33	3.72	3.27
227032_at	plexin A2	-1.32818	5.39	6.37	6.37	6.41	6.41	5.48	5.48	6.28	6.28	5.28	6.07	6.37	5.47	6.13	5.8	5.75	5.85	5.98	6.18	5.51	5.65	6.4	6.55	6.95	6.86	6.02	6.22	6.36	6.65	8.09	7.05	6.37	5.37	6.35	5.8	6.78	5.64	6.08	6.37	5.56	6.11	6.64	7.03	7.24	8.74	7.66	7.41
243323_s_at	High mobility group nucleosomal binding domain 3	-1.32476	4.73	5.52	5.52	5.18	5.18	5.93	5.93	5.26	5.26	5.16	4.81	4.79	4.88	4.75	4.89	4.58	4.73	4.55	4.95	4.64	4.82	4.39	5.01	5.04	4.85	4.83	4.68	5.22	4.66	4.85	5.51	5.07	5.44	4.99	5.22	5.45	4.92	4.75	5.62	6.11	5.11	5	5.3	5.51	5.27	5.5	5.16
223751_x_at	toll-like receptor 10	-1.31716	4.16	4.03	4.03	3.89	3.89	3.87	3.87	4.04	4.04	3.65	3.9	4.37	3.96	3.92	4.08	3.89	3.44	3.88	3.61	3.77	3.9	3.72	3.87	3.69	3.48	4.26	4.11	4.26	4.16	3.91	4.21	3.82	4.33	3.91	3.79	3.78	3.66	3.39	4.52	4.28	4.53	4.16	3.73	4.4	3.94	3.96	4.3
226208_at	zinc finger, SWIM domain containing 6	-1.31003	8.44	8.8	8.8	8.59	8.59	7.51	7.51	7.58	7.58	8.15	8.11	8.3	8.24	8.32	8.32	8.77	8.14	8.27	8.11	8.3	7.98	7.34	7.89	8.07	7.99	6.98	8.07	8.31	8.95	8.67	8.56	8.33	8.13	8.02	8.35	8.21	7.71	7.28	8.01	8.38	8.74	8.35	8.39	8.41	8.94	8.33	8.58
231500_s_at	LAT1-3TM protein	-1.26361	3.48	3.66	3.66	3.58	3.58	3.35	3.35	3.59	3.59	3.54	3.18	3.63	3.64	3.62	3.33	3.68	4.17	3.79	3.47	3.75	3.51	3.17	3.18	3.23	3.38	3.24	3.21	3.51	3.88	3.41	3.41	3.65	3.64	3.64	3.5	3.7	3.43	3.35	3.63	3.7	3.51	3.98	3.72	3.9	4.23	4.31	3.65
1559208_at	gb:AA969986 /DB_XREF=gi:3145499 /DB_XREF=op61b02.s1 /CLONE=IMAGE:1581291 /TID=Hs2.437696.1 /CNT=6 /FEA=mRNA /TIER=ConsEnd /STK=0 /UG=Hs.437696 /UG_TITLE=Homo sapiens, clone IMAGE:5297013, mRNA	-1.25522	2.81	2.94	2.94	2.75	2.75	3.03	3.03	2.93	2.93	2.9	2.84	2.77	2.86	2.7	2.75	2.94	2.83	3.01	2.91	2.69	2.97	2.92	2.74	2.63	2.7	2.91	2.82	2.91	2.76	2.76	2.83	3.12	2.74	3.04	2.66	2.92	2.95	2.85	3.06	3.09	3.04	3.38	2.79	3.66	3.14	3	2.96
1560851_at	chromosome 10 open reading frame 136	-1.24987	2.76	2.55	2.55	2.7	2.7	2.77	2.77	2.66	2.66	2.63	2.78	2.88	2.97	2.77	2.65	2.65	2.79	2.54	2.62	2.56	2.81	2.82	2.67	2.84	2.79	3.11	2.63	2.97	2.93	2.67	2.71	2.88	2.79	2.7	2.53	3.1	2.98	2.64	3	3	3.04	3.02	3.07	3.02	3.1	2.93	3.1
241951_at	gb:N51440 /DB_XREF=gi:1192606 /DB_XREF=yz17f07.s1 /CLONE=IMAGE:283333 /FEA=EST /CNT=3 /TID=Hs.47261.0 /TIER=ConsEnd /STK=3 /UG=Hs.47261 /UG_TITLE=ESTs	-1.24618	3.12	3.02	3.02	3.07	3.07	3.12	3.12	3.21	3.21	2.97	3.2	3.11	3.25	2.99	3.07	2.91	3.17	2.91	3.18	3.27	2.86	2.93	2.94	3.15	3.21	3.2	3.31	3.3	2.99	3.08	3.22	3.54	2.97	3.28	2.92	2.87	3.04	2.97	3.65	3.29	3.17	3.45	3.29	3.2	3.18	3.62	3.36
229738_at	dynein, axonemal, heavy polypeptide 10	-1.23516	3.98	4.47	4.47	4.54	4.54	4.38	4.38	4.29	4.29	4.52	4.06	4.47	4.22	4.43	4.18	4.83	4.01	4.39	3.99	4.14	4.04	3.88	3.71	4.36	3.75	3.52	3.79	4.02	5.2	5.92	6.22	4.29	4.48	4.22	4.4	4.14	3.67	3.73	3.9	4.05	5.26	3.82	4.25	4.13	4.79	5.19	5.74
225054_x_at	Similar to KIAA0563-related gene /// LOC440460	-1.22943	3.06	3.46	3.46	3.43	3.43	4.46	4.46	3.49	3.49	2.99	2.95	3.47	2.9	3.21	3.2	3.13	3	3.08	3.1	3.32	3.47	3.35	3.2	3.31	3.27	3.42	3.23	3.56	3.4	3.55	3.78	3.47	3.31	3.28	3.66	3.45	3.3	3.15	3.74	3.55	3.45	3.98	3.58	3.81	3.49	3.75	3.81
219651_at	developmental pluripotency associated 4 (DPPA4)	-1.22754	3.08	3.06	3.06	3.02	3.02	3.48	3.48	3.08	3.08	2.88	2.88	3.01	3.13	2.94	3.04	2.84	2.9	3.02	2.94	2.84	2.84	2.88	2.76	2.9	2.99	3.22	2.9	3.19	3.05	2.9	3.08	3.41	3.02	3.16	2.89	3.05	2.93	2.73	3.57	3.36	3.22	3.3	2.88	3.38	3.43	3.39	3.58
242198_at	Transcribed locus	-1.21556	2.87	3.01	3.01	2.94	2.94	2.49	2.49	2.57	2.57	3.12	2.51	2.84	2.76	2.93	2.76	3.1	2.68	3.35	2.98	3.11	2.55	2.72	2.56	2.64	2.57	2.59	2.73	3.01	3.2	3.56	3.32	2.99	2.89	2.75	2.64	2.82	2.67	3.07	2.61	3.6	2.75	3.17	3.03	2.91	3.94	2.73	3.52
207731_at	gb:NM_020118.1 /DB_XREF=gi:9910219 /GEN=FLB3342 /FEA=FLmRNA /CNT=3 /TID=Hs.272402.0 /TIER=FL /STK=0 /UG=Hs.272402 /LL=56828 /DEF=Homo sapiens hypothetical protein FLB3342 (FLB3342), mRNA. /PROD=hypothetical protein FLB3342 /FL=gb:NM_020118.1	-1.20971	3.23	3.28	3.28	3.16	3.16	3.36	3.36	3.29	3.29	3.02	3.01	3.35	3.24	3.11	3.14	3.06	3.02	3.21	3.02	3.1	2.83	3.17	3.2	3.16	3.41	3.04	3.21	3.3	3.39	3.07	3.2	3.2	3.23	3.25	3.04	3.24	2.98	3	3.61	3.56	3.21	3.33	3.25	3.45	3.28	3.5	3.54
240425_x_at	Transcribed locus	-1.20855	3.33	3.71	3.71	3.81	3.81	4.07	4.07	3.76	3.76	3.21	3.78	4.92	3.13	3.42	4.03	3.59	3.59	3.32	3.62	3.57	2.71	3.7	3.33	3.38	3.32	3.77	3.67	3.37	3.72	4.91	4.58	4.05	3.58	3.7	3.9	4.04	3.39	3.6	3.62	4.3	4.12	3.9	3.65	4.1	4.44	3.75	5.45
222159_at	Plexin A2	-1.20129	4.5	5.32	5.32	5.57	5.57	5.57	5.57	5.37	5.37	4.73	4.98	4.98	5.2	4.38	4.37	4.85	4.91	4.35	4.6	4.8	4.87	5.28	5.39	5.46	5.38	5.25	4.9	5.73	5.15	5.89	5.58	5.02	5.3	5.24	5.03	4.88	5.14	4.84	5.54	5.62	5.01	4.99	5.37	5.86	5.57	6.47	6
234457_at	chromosome 6 open reading frame 12	-1.18872	2.75	2.66	2.66	2.73	2.73	2.81	2.81	2.84	2.84	2.61	2.77	2.66	2.86	2.7	2.71	2.68	2.69	2.74	2.79	2.78	2.7	2.81	2.67	2.88	2.84	2.77	2.72	3.05	2.92	2.8	2.73	2.86	2.84	2.78	2.77	2.8	2.73	2.67	2.99	2.97	2.98	3.12	3.02	3.3	2.97	2.84	2.96
1560760_s_at	gb:BC042056.1 /DB_XREF=gi:27469775 /TID=Hs2.87271.1 /CNT=3 /FEA=mRNA /TIER=ConsEnd /STK=0 /UG=Hs.87271 /UG_TITLE=Homo sapiens, clone IMAGE:5587935, mRNA /DEF=Homo sapiens, clone IMAGE:5587935, mRNA.	-1.17586	2.67	2.76	2.76	2.57	2.57	2.54	2.54	2.75	2.75	2.97	2.76	2.8	2.88	2.84	2.59	2.73	2.67	2.8	2.67	2.84	2.45	2.75	2.74	2.87	2.79	3.01	2.63	2.92	2.96	2.62	2.97	2.8	2.66	2.76	2.53	2.87	2.64	2.68	2.77	2.74	3.05	2.81	2.85	3.5	3.07	2.95	2.91
211156_at	cyclin-dependent kinase inhibitor 2A (melanoma, p16, inhibits CDK4)	-1.17007	4.37	5.49	5.49	5	5	5.42	5.42	5.62	5.62	4.8	4.71	4.67	4.93	4.08	4.22	4.7	4.51	4.93	4.45	5.06	4.97	4.89	4.96	4.91	4.82	4.91	4.8	5.08	4.89	4.89	5.38	5.06	5.27	5.21	4.9	5.12	4.99	5.07	5.33	5.59	5.06	5.27	5.15	5.71	5.04	5.28	5.06
220551_at	solute carrier family 17 (sodium-dependent inorganic phosphate cotransporter), member 6	-1.16886	2.74	2.98	2.98	2.71	2.71	3.05	3.05	2.99	2.99	2.91	2.85	2.97	2.79	2.87	2.9	2.79	2.79	2.76	2.8	2.9	3.12	2.93	2.71	3.02	3.09	3.08	3.07	2.99	2.94	2.85	3.1	3.06	2.92	3.23	2.71	3	2.96	2.83	3.28	3.04	3.07	3.21	3.29	3.62	2.99	3.2	3.38
233502_at	Contactin 3 (plasmacytoma associated)	-1.14023	2.91	2.98	2.98	2.86	2.86	3.07	3.07	2.89	2.89	2.63	2.81	2.9	2.84	2.71	2.75	2.84	3	2.84	2.65	2.76	2.68	2.68	2.84	3.06	2.76	2.95	2.96	3.16	2.95	3.02	3.06	3.11	3.09	3.1	2.85	2.92	2.87	2.82	3.14	3.25	3.2	2.98	3.06	3.09	3.24	3.38	3.02
241139_at	Transcribed locus	-1.13208	2.92	2.9	2.9	2.85	2.85	2.86	2.86	2.89	2.89	3.03	2.82	3.01	2.88	2.83	2.84	2.59	2.9	2.7	2.84	2.93	2.76	2.62	2.96	3	2.86	3.11	3.04	3.03	2.72	2.85	2.95	3.14	2.97	2.96	2.98	2.77	2.8	2.88	3.04	2.93	3	3.1	3.17	3.01	3.06	3.18	3.07
1569124_at	Similar to Leucine-rich repeat protein SHOC-2 (Ras-binding protein Sur-8)	-1.10178	2.46	2.67	2.67	2.46	2.46	2.61	2.61	2.64	2.64	2.57	2.54	2.74	2.67	2.46	2.52	2.78	2.58	2.72	2.52	2.52	2.61	2.46	2.68	2.49	2.43	2.58	2.6	2.75	2.67	2.67	2.7	2.65	2.64	2.54	2.56	2.51	2.67	2.61	2.7	2.61	2.7	2.67	2.57	2.72	2.66	2.77	2.93
1562596_at	CDNA clone IMAGE:5767930, partial cds	-1.09124	2.96	2.85	2.85	2.53	2.53	2.82	2.82	2.77	2.77	2.77	2.76	2.82	2.75	2.8	2.81	2.61	2.79	2.69	2.64	2.71	2.77	2.95	2.61	2.69	2.75	2.98	2.85	2.76	2.83	2.84	3.3	3.09	2.78	2.96	2.69	2.8	2.65	2.68	2.9	2.98	2.94	2.86	2.99	3.07	2.99	3.12	2.88
203691_at	protease inhibitor 3, skin-derived (SKALP) /// protease inhibitor 3, skin-derived (SKALP)	4.33196	3.99	3.77	3.77	4.02	4.02	4.73	4.73	4.27	4.27	3.68	3.94	4.05	3.71	3.75	3.97	4.19	3.79	4.17	3.88	4.61	3.69	4.22	4.03	4.09	3.85	4.36	4.33	10.3	8.08	5.36	6.55	4.29	8.73	11.25	7.44	9.88	6.23	4.23	4.16	4.36	4.7	7.06	7.96	4.08	4.54	4.45	4.39
209396_s_at	chitinase 3-like 1 (cartilage glycoprotein-39)	3.85898	5.95	4.19	4.19	4.62	4.62	5.22	5.22	5.78	5.78	4.31	4.48	4.56	4.55	4.3	4.34	4.48	4.07	4.46	4.48	4.02	5.82	4.26	4.39	4.67	4.35	4.83	5.22	10.23	9.22	9.68	6.32	7.74	7.05	12.11	8.98	8.3	9.49	9.32	3.9	6.86	8.43	10.19	7.29	4.37	8.83	6.84	5.69
41469_at	protease inhibitor 3, skin-derived (SKALP)	3.41933	3.41	3.4	3.4	3.53	3.53	3.65	3.65	3.71	3.71	3.15	3.32	3.39	3.41	3.34	3.5	3.36	3.3	3.29	3.28	3.63	3.19	3.1	3.32	3.02	3.29	3.8	3.53	8.79	6.47	4.31	4.85	3.62	7.35	9.68	6.01	7.85	4.38	3.3	3.53	3.47	3.4	5.44	6.44	3.65	3.91	3.66	3.52
204971_at	cystatin A (stefin A)	2.86391	4.15	4.46	4.46	4.29	4.29	4.16	4.16	4.82	4.82	3.96	4.55	4.01	4.5	4.15	4.09	4.2	4.2	3.92	3.75	4.53	4.15	4.73	4.36	4.02	5.42	4.19	5.46	4.86	8.78	5.39	6.53	6.39	6.56	4.66	6.88	8.65	10.03	7.76	4.37	6.73	6.71	6.01	4.5	4.44	5.82	4.94	4.09
203645_s_at	CD163 antigen	2.59798	5.94	5.54	5.54	5.37	5.37	3.91	3.91	4.71	4.71	5.42	5.38	3.86	4.87	5.58	5.22	4.83	5.48	4.46	5.08	4.69	6.33	6.54	7.05	6.65	7.87	5.68	6.21	8.51	7.46	8.6	7	7.72	7.14	8.49	9.09	9.03	7.58	8.15	6.81	7.34	7.28	8.13	5.32	6.15	8.36	5.74	5.29
215049_x_at	CD163 antigen	2.5753	6.5	6.18	6.18	5.89	5.89	5.13	5.13	5.68	5.68	6.18	6.3	4.89	5.57	5.82	5.64	5.51	6.17	5.26	5.68	5.35	6.99	6.74	7.55	7.38	8.43	6.78	6.54	9.27	7.96	9.23	7.57	8.39	7.93	9.14	9.76	9.69	8.03	8.94	7.32	7.78	8.02	8.95	6	7.12	8.99	6.49	6.1
205568_at	aquaporin 9	2.22999	4.69	4.99	4.99	4.28	4.28	4.39	4.39	4.91	4.91	4.4	4.41	4.84	4.27	4.37	4.73	4.43	4.44	4.21	4.34	4.3	3.87	4.01	4.27	4.14	3.92	4.64	5.36	7.44	7.42	6.46	5.53	5.15	5.19	6.99	6.04	5.46	7.6	5.71	4.63	4.81	5.09	5.65	4.83	4.7	6.93	4.37	4.67
228360_at	hypothetical protein LOC130576	2.21428	3.86	3.92	3.92	4.11	4.11	4.14	4.14	4.72	4.72	4.01	4.41	4.55	3.63	4.02	4.18	3.92	3.88	3.73	4.12	3.62	3.64	3.69	3.73	3.6	3.65	4.06	3.86	4.48	6.72	4.49	4.72	6.45	4.47	6.89	5.57	4.22	4.9	7.89	4.49	4.01	4.96	3.53	4.3	4.92	3.94	4.37	3.96
210889_s_at	Fc fragment of IgG, low affinity IIb, receptor (CD32)	2.17317	4.06	4.21	4.21	4.25	4.25	4.28	4.28	4.34	4.34	3.94	4.31	3.86	3.49	3.88	4.27	3.79	3.75	4.27	4.12	3.77	4.39	5.74	5.33	4.99	6.6	4.31	4.29	7.77	6.14	4.96	5.29	4.64	6.63	5.93	7.63	6.96	6.49	7.03	5.27	5.09	5.27	6.03	4.27	4.27	5.76	4.81	4.36
204787_at	V-set and immunoglobulin domain containing 4	2.13131	6.55	5.93	5.93	5.61	5.61	5.47	5.47	5.38	5.38	6.13	5.94	4.98	5.77	6	5.16	5.07	5.9	5.92	5.6	5.16	6.44	7.23	7.36	7.34	8.03	6.4	6.5	8.71	6.96	8.02	7.01	7.28	7.57	7.72	9.19	9	7.6	7.62	7.52	7.02	6.89	7.89	5.85	6.13	7.79	5.54	6.24
203561_at	Fc fragment of IgG, low affinity IIa, receptor (CD32)	1.91585	5.09	4.7	4.7	4.2	4.2	4	4	4.57	4.57	4.26	4.03	4.25	3.99	4.49	4.4	4.1	4.69	4.15	4.25	3.77	4.65	5.47	5.03	5.18	5.57	4.51	4.7	8.06	6.92	6.6	6.21	5.26	5.92	6.78	8.01	7.22	6.8	6.62	5.64	5.53	5.89	7.25	5.42	5.1	7.34	5.14	5.19
204007_at	Fc fragment of IgG, low affinity IIIb, receptor (CD16b)	1.86724	4.45	3.77	3.77	3.85	3.85	4.03	4.03	3.72	3.72	3.77	3.88	3.78	4.53	4.1	3.72	3.88	4.48	3.56	3.76	3.65	3.56	4.07	3.52	3.32	3.85	3.91	4.2	5.44	6.89	5.32	5.72	4.6	4.88	5.84	6.41	5.85	5.49	5.06	3.79	4.88	4.01	5.19	4	4.01	5.69	4.56	4.35
218282_at	chromosome 20 open reading frame 31	1.82866	6.27	5.75	5.75	5.18	5.18	4.93	4.93	5.09	5.09	6.07	5.44	5.66	6.35	6.16	5.6	5.88	6.23	6.55	5.78	6.12	6.07	5.83	5.92	5.5	5.55	4.77	5.75	6.42	6.65	7.29	7.01	6.51	7.28	6.38	7.5	7.13	6.68	7.14	5.08	5.85	7.32	6.47	6.33	5.68	6.08	6.17	5.64
205098_at	chemokine (C-C motif) receptor 1	1.80383	5.26	4.22	4.22	4.32	4.32	4.61	4.61	4.82	4.82	4.64	5.08	4.71	4.52	4.95	4.61	4.36	4.84	4.26	4.23	4.03	5.08	5.19	5.03	4.71	5.34	4.8	5.62	5.97	6.59	6.21	5.35	5.22	5.69	5.9	5.55	6.93	5.36	6.51	4.51	5.4	5.61	6.54	4.93	4.37	5.92	4.78	4
226710_at	similar to RIKEN cDNA C030006K11 gene	1.72789	6.95	7.2	7.2	6.95	6.95	7.47	7.47	6.93	6.93	7.3	6.32	6.02	6.93	6.58	6.3	6.61	6.86	6.86	6.76	6.66	6.84	5.47	5.78	5.08	5.49	5.59	5.54	7.7	6.64	7.59	7.05	8.61	8.49	8.2	7.54	7.4	8.02	8.97	6.31	8.71	7.62	7.42	6.82	7.11	7.63	7.36	7.63
217811_at	selenoprotein T	1.72387	8.65	7.54	7.54	7.64	7.64	6.11	6.11	6.53	6.53	8.59	7.1	6.79	8.1	8.74	8.32	8.12	8.68	8.69	8.06	8.42	8.68	8.65	9.07	8.81	8.55	7.69	7.89	8.45	8.69	9.28	9.19	8.82	8.56	9.19	9.91	8.71	9.87	9.43	8.44	8.49	8.95	8.29	8.49	8.12	8.36	8.21	7.97
201850_at	capping protein (actin filament), gelsolin-like	1.70728	7.32	5.46	5.46	6.01	6.01	6.2	6.2	5.54	5.54	6.42	6.31	6.15	7.35	6.94	7.01	6.4	6.84	6	6.08	6.29	7.06	6.64	6.27	6.33	6.32	6.34	6.86	8.25	7.75	8.03	7.94	7.01	8.11	8.58	8.53	8.58	7.88	8.98	6.25	7.34	8.13	7.85	7.9	7.01	7.91	7.59	6.87
210992_x_at	Fc fragment of IgG, low affinity IIc, receptor for (CD32)	1.66542	5.46	5.05	5.05	5.12	5.12	5.49	5.49	5.5	5.5	4.9	4.9	5.33	5.26	5.19	5.21	5.24	5.41	4.73	5.09	5.56	5.3	5.87	5.68	5.45	5.84	4.94	5.71	7.09	6.03	5.86	5.86	5.22	6.39	6.09	8.18	6.31	6.93	6.39	5.99	5.57	5.37	6.3	5.46	5.46	6.65	5.48	5.15
203114_at	Sjogren's syndrome/scleroderma autoantigen 1	1.66164	6.22	5.1	5.1	5.31	5.31	5.4	5.4	5.13	5.13	6.35	5.87	5.88	6.73	6.37	6.35	6.01	6.79	6.28	6.18	6.49	6.32	6.72	6.97	6.83	6.54	5.76	6.04	6.34	6.66	7.24	7.57	8.09	7.66	7.2	7.54	6.86	7.42	7.5	6.23	6.61	7.36	7.3	6.09	5.8	6.71	6.24	6.56
216836_s_at	v-erb-b2 erythroblastic leukemia viral oncogene homolog 2, neuro/glioblastoma derived oncogene homolog (avian)	1.65007	8.26	7.16	7.16	8.25	8.25	7.43	7.43	6.99	6.99	7.63	7.85	7.91	7.78	7.75	8.16	7.82	7.69	7.56	7.89	7.75	8	7.71	7.68	7.52	7.72	7.34	7.83	8.31	8.81	8.51	8.8	7.51	9.88	8.94	8.51	8.08	8.79	8.55	7.02	7.27	8.28	7.85	8.51	8.31	7.87	7.93	8.02
212769_at	transducin-like enhancer of split 3 (E(sp1) homolog, Drosophila)	1.64412	4.11	4.69	4.69	3.97	3.97	4.56	4.56	4.37	4.37	3.55	4.01	3.79	4.47	4.53	4.2	4.93	4.22	4.21	3.9	3.92	4.02	4.39	3.97	4.15	4.07	3.96	4.01	4.64	4.79	5.54	4.45	5.67	4.99	5.59	5.83	5.44	5.95	5.5	3.62	4.92	4.86	6.77	4.18	4.87	5.23	3.92	4.11
224376_s_at	chromosome 20 open reading frame 24 /// chromosome 20 open reading frame 24	1.61713	8.65	8.53	8.53	8.12	8.12	6.81	6.81	7.82	7.82	8.36	7.49	7.57	8.66	8.65	8.27	8	8.59	8.71	8.08	8.48	8.43	8.35	8.65	8.2	8.4	7.91	8.43	8.94	9.23	9.26	9.48	10.1	10.12	9.32	10.07	9.39	9.98	10.14	7.92	9.61	9.05	10.1	8.88	8.67	8.78	8.51	8.41
202190_at	cleavage stimulation factor, 3' pre-RNA, subunit 1, 50kDa	1.58824	5.11	4.72	4.72	4.47	4.47	4.44	4.44	4.39	4.39	5.44	4.93	4.77	5.93	6.04	5.4	4.94	6	5.36	5.6	5.51	5.43	5.31	5.31	5.3	5.72	5.04	5.33	5.35	5.88	6.31	6.23	6.49	5.79	6.34	6.5	6.59	7.15	6.79	5.3	5.87	5.29	5.99	5.81	5.86	6.03	5.31	5.4
200966_x_at	aldolase A, fructose-bisphosphate	1.5758	10.73	9.11	9.11	9.1	9.1	9.09	9.09	9.2	9.2	10.67	9.9	9.83	10.62	10.6	10.43	10.45	10.46	10.63	10.09	10.62	10.71	10.63	11.13	10.96	10.87	9.58	10.46	11.11	11.82	11.18	11.51	11.32	11.39	11.27	11.91	11.19	12.04	10.77	10.8	10.57	10.87	12.03	10.82	10.89	10.9	9.66	10.06
224336_s_at	dual specificity phosphatase 16 /// dual specificity phosphatase 16	1.5623	5.19	4.83	4.83	4.93	4.93	4.43	4.43	4.8	4.8	5.33	4.62	4.93	4.69	4.59	5.27	6.14	5.06	4.19	4.24	4.73	5.33	4.55	5.33	5.97	5.2	4.34	4.86	5.82	5.48	6.06	6.24	6.82	5.98	5.59	6.1	6.23	6.81	6.57	5.37	5.98	4.81	6.12	5.33	5.5	5.64	5.28	5.05
222523_at	SUMO1/sentrin/SMT3 specific protease 2	1.55769	6.3	5.63	5.63	5.89	5.89	5.7	5.7	5.62	5.62	6.12	5.77	5.8	6.25	6.32	5.89	5.91	6.33	6.28	6.03	6.22	6.56	6.65	6.75	7.04	7.06	6.33	6.1	6.43	6.41	6.98	6.86	7.95	6.77	7.3	6.74	7.21	7.09	7.55	6.4	6.39	6.33	6.45	6.12	6.16	6.53	6.37	6.05
223478_at	translocase of inner mitochondrial membrane 8 homolog B (yeast)	1.55547	6.01	6.06	6.06	5.91	5.91	5.02	5.02	5.54	5.54	6.66	5.16	5.33	6.46	5.97	6.24	5.57	6.06	6.24	6.01	5.84	5.75	5.12	5.53	5.7	5.57	5.71	5.97	6.8	6.88	7.04	7.12	6.83	6.49	6.69	7.15	7.14	7.79	6.62	5.43	6.83	6.04	6.76	6.03	5.25	6.17	6.28	6.48
214687_x_at	aldolase A, fructose-bisphosphate	1.55283	10.59	9.04	9.04	9.05	9.05	8.91	8.91	9.29	9.29	10.66	9.91	9.99	10.71	10.7	10.41	10.59	10.47	10.74	10.26	10.52	10.68	10.41	11.08	11.02	10.84	9.7	10.49	11.14	11.99	11.18	11.59	11.55	11.4	11.37	11.78	11.18	12.03	10.88	10.76	11.01	10.89	12.1	10.85	11.09	10.91	9.82	9.99
214770_at	macrophage scavenger receptor 1	1.55109	3.41	3.24	3.24	3.33	3.33	2.95	2.95	3.3	3.3	3.42	3.49	3.51	3.52	3.35	3.62	3.84	3.64	2.94	3.26	3.35	3.22	3.51	3.5	3.87	4.76	4.03	3.74	5.77	4.87	4.05	3.57	3.42	4.45	4.81	6.36	5.55	5.18	4.61	4.07	4.07	4.3	5.64	3.54	3.92	4.87	3.61	3.99
224972_at	chromosome 20 open reading frame 52	1.54507	8.12	8.25	8.25	8.31	8.31	7.65	7.65	7.23	7.23	8.39	7.82	8.08	8.93	8.7	8.33	8.24	8.73	8.53	8.09	8.48	8.32	8.59	8.68	8.25	8.28	8.68	8.43	8.7	8.69	9.2	9.12	8.73	9.95	9.31	9.47	9.23	9.43	9.33	7.97	8.75	8.79	8.95	8.25	7.63	8.92	8.05	8.7
223660_at	AD026 protein	1.51767	3.66	3.95	3.95	3.38	3.38	3.54	3.54	4.08	4.08	2.92	3.42	3.65	3.59	3.31	3.37	3.31	3.26	3.23	3.23	3.24	3.14	3.46	3.44	3.14	3.69	3.87	3.58	5.84	3.57	3.6	3.57	3.63	4.68	4.89	5.22	4.18	4.33	4.59	3.92	3.45	3.43	5.13	3.81	3.65	3.35	3.66	3.86
219050_s_at	zinc finger, HIT domain containing 2	1.45872	5.46	5.55	5.55	5.09	5.09	5.38	5.38	5.49	5.49	5.54	5.09	5.02	5.9	5.63	5.17	5.13	5.63	5.55	5.62	5.66	5.26	5.45	5.78	5.24	5.49	5.66	5.08	5.7	6.59	6.12	6.76	6.1	6.17	6.08	6.46	6.42	6.06	6.71	5.42	5.86	6.32	5.8	5.25	5.04	5.73	5.98	5.63
1554863_s_at	docking protein 5	1.45119	5.12	4.86	4.86	4.64	4.64	4.93	4.93	4.7	4.7	4.54	4.89	4.66	4.64	4.8	4.75	4.88	4.8	4.71	4.72	4.82	4.51	5.02	4.94	4.97	4.97	4.97	4.98	5.32	4.91	4.49	4.89	5.28	5.57	7.33	4.64	5.94	6.95	6.24	5.43	5.1	4.97	5	4.96	4.91	5.37	5.61	5.09
213532_at	a disintegrin and metalloproteinase domain 17 (tumor necrosis factor, alpha, converting enzyme)	1.44888	7.4	6.83	6.83	7.11	7.11	5.86	5.86	6.56	6.56	7.49	7.08	7.4	7.01	7.31	7.38	7.69	7.04	7.12	7.38	7.26	7.27	7.44	7.13	7.39	7.39	6.97	7.41	7.49	7.55	7.82	7.84	9.12	7.9	8.49	7.55	8.51	8.33	8.32	6.98	7.71	7.64	7.88	7.47	6.86	7.7	7.42	7.2
227518_at	solute carrier family 35, member E1	1.41704	6.32	5.48	5.48	5.76	5.76	5.26	5.26	5.25	5.25	6.06	5.86	5.88	6.39	6.27	6.62	6.5	6.46	6.51	6.26	6.6	6.51	6.12	6.16	5.96	6.25	5.99	5.87	6.53	7.08	6.44	7.03	6.43	7.09	6.54	6.81	6.58	7.25	6.65	5.45	6.85	6.45	6.75	6.19	6.31	6.13	6.26	6.53
212355_at	KIAA0323	1.41247	7.21	6.49	6.49	5.83	5.83	5.81	5.81	6.14	6.14	6.91	6.27	5.86	6.78	6.73	6.52	6.12	6.45	6.46	6.73	6.37	7.29	7.01	6.76	6.89	6.99	6.4	6.63	7.04	6.97	6.85	7.1	7.86	7.15	7.78	7.01	6.74	7.48	7.43	6.05	7.3	6.82	6.53	6.79	6.19	6.99	6.34	6.62
226241_s_at	mitochondrial ribosomal protein L52	1.40541	6.62	6.45	6.45	6.46	6.46	5.6	5.6	6.22	6.22	6.94	6.35	6.67	7.79	7.46	7.05	7.12	7.19	7.6	6.71	7.28	6.43	6.94	7.29	6.77	6.67	6.88	7.05	7.33	7.64	7.37	7.62	7.44	7.18	7.15	8.01	7.69	7.85	7.58	6.4	7.6	7.58	7.83	6.91	6.34	7.03	6.89	6.63
205460_at	neuronal PAS domain protein 2	1.3978	4.67	3.78	3.78	3.91	3.91	4.51	4.51	3.86	3.86	3.97	4.15	4.19	4.06	3.88	4.23	3.92	4.03	3.69	3.94	3.96	4.15	4.16	4.49	4.83	4.59	4.1	4.08	4.75	5.09	4.29	4.83	4.77	4.45	5.05	4.89	4.69	5.37	4.43	4.52	4.75	3.9	4.17	4.13	4.07	4.83	4.48	4.53
217782_s_at	G protein pathway suppressor 1	1.38792	6.9	6.94	6.94	6.97	6.97	6.87	6.87	6.71	6.71	7.12	6.87	6.65	7.38	7.32	6.86	7.04	7.53	7.4	6.92	7.09	7.18	7.15	7.31	7.19	7.23	6.38	6.67	7.27	7.34	8.02	7.67	7.33	8.41	7.69	8.07	7.45	8.27	7.81	7.12	7.01	7.26	7.48	7.38	7.17	7.6	7.06	7.07
226577_at	Presenilin 1 (Alzheimer disease 3)	1.38397	7.04	6.44	6.44	6.33	6.33	6.23	6.23	5.85	5.85	6.75	6.82	6.52	6.56	6.58	6.9	6.32	6.2	6.35	6.32	6.46	7.49	6.9	7.01	6.91	6.96	6.61	6.77	7.28	7.06	7.25	7.52	7.31	7.09	7.34	7.14	7.36	6.97	7.79	6.55	7.03	7	6.59	6.84	6.95	6.54	6.38	6.43
230252_at	G protein-coupled receptor 92	1.37302	3.67	3.39	3.39	3.51	3.51	3.73	3.73	3.81	3.81	3.28	3.69	3.71	3.71	3.56	3.58	3.48	3.8	3.44	3.57	3.68	3.74	3.65	3.81	3.98	3.6	3.86	3.69	4.16	4.92	4.31	3.52	3.77	3.86	4.28	4.18	4.71	4.88	5.03	3.88	3.62	4.09	5.07	3.76	3.63	3.79	3.75	4.21
209222_s_at	oxysterol binding protein-like 2	1.35111	6.95	6.44	6.44	5.89	5.89	6.02	6.02	6.32	6.32	7.35	6.59	6.75	6.34	6.64	6.44	6.7	6.35	6.42	6.36	6.32	7.14	7.03	7.12	7.07	7.42	6.83	6.52	7.83	7.84	7.43	7.64	7.83	7.04	7.76	7.48	7.75	7.54	7.74	6.41	7.19	7.18	7.55	6.99	6.77	7.04	7.03	6.78
203364_s_at	KIAA0652 gene product	1.34631	7.24	6.57	6.57	6.91	6.91	7.03	7.03	6.57	6.57	7.16	7.23	7.37	6.98	6.92	7.3	6.82	7.17	7.07	7.14	7.14	7.62	7.48	7.41	7.22	7.33	7.19	7.39	7.52	7.74	7.8	7.85	7.65	7.91	7.92	7.81	7.75	7.6	8	7.05	7.28	7.8	7.47	7.63	6.94	7.26	7.15	7.42
210907_s_at	programmed cell death 10	1.33127	9.11	7.92	7.92	8.1	8.1	6.95	6.95	7.35	7.35	9.15	8.55	8.32	8.61	9.25	8.81	8.89	9.11	9.33	8.94	9.19	9.37	9.23	9.6	9.53	9.39	9.29	9.27	9.15	9.91	9.15	9.58	9.67	10.06	10.41	9.77	9.63	10.18	10.34	9.21	9.8	9.31	9.41	9.07	9.03	9.22	9.31	8.87
238693_at	Polyhomeotic like 3 (Drosophila)	1.31014	3.73	3.6	3.6	3.72	3.72	3.57	3.57	3.2	3.2	3.78	3.78	3.55	3.46	3.89	3.84	4.39	4.06	3.89	3.52	3.84	3.7	3.57	4.03	4.1	3.94	3.46	3.61	3.72	4.35	4.09	4.09	4.99	4.18	5.11	4.05	4.21	4.25	4.41	3.67	4.3	3.99	4.21	3.7	3.79	3.94	4.09	3.65
200625_s_at	CAP, adenylate cyclase-associated protein 1 (yeast)	1.30889	10.13	9.01	9.01	8.79	8.79	7.82	7.82	9.13	9.13	9.95	9.54	9.48	9.74	9.69	9.61	9.47	9.69	9.73	9.39	9.52	10.24	10.51	10.77	10.51	10.47	10.28	10.18	10.44	10.28	10.11	10.29	10.45	10.26	10.37	10.44	10.43	10.26	10.76	10.77	10.18	10.12	10.03	9.78	9.69	10.18	9.76	9.49
202939_at	zinc metallopeptidase (STE24 homolog, yeast)	1.29721	8.49	8.12	8.12	7.9	7.9	6.79	6.79	7.88	7.88	8.52	8	8.01	8.25	8.74	8.44	8.25	8.58	8.58	8.44	8.62	8.95	9.28	9.44	9.39	9.52	9.45	8.22	9.08	9.18	8.99	9	9.37	9.18	9.39	9.25	9.12	9.5	9.85	9.01	9.1	9.09	9.28	8.68	8.65	8.71	8.73	9.08
221247_s_at	Williams-Beuren syndrome chromosome region 16 /// Williams-Beuren syndrome chromosome region 16	1.27261	6.7	6.84	6.84	6.61	6.61	6.97	6.97	7	7	6.68	6.69	6.94	7.02	7.12	6.77	6.67	6.89	6.92	6.63	6.96	6.84	6.99	7.26	6.85	7.22	6.78	6.66	7.23	7.1	7.39	7.53	7.65	7	7.31	7.43	7.46	7.45	7.4	6.57	7.16	7.22	7.65	7.04	7.03	6.9	7.11	7.04
222410_s_at	sorting nexin 6	1.22036	8.65	8.16	8.16	8.12	8.12	6.36	6.36	7.38	7.38	8.59	8.32	7.93	8.09	8.71	8.88	8.45	8.35	8.39	8.66	8.58	8.91	8.72	8.92	8.81	9.02	7.83	8.66	8.71	9.04	8.96	8.69	9.12	8.79	9.19	9.56	9.05	9.34	9.52	8.88	9.16	8.87	9.13	8.96	8.66	8.62	8.45	8.39
1552671_a_at	solute carrier family 9 (sodium/hydrogen exchanger), isoform 7	1.17718	3.5	3.53	3.53	3.45	3.45	3.5	3.5	3.75	3.75	3.31	3.51	3.59	3.75	3.57	3.58	3.43	3.46	3.42	3.64	3.73	3.44	3.65	3.49	3.54	3.36	3.98	3.61	3.75	3.8	3.8	3.9	3.93	3.82	4	4	3.79	4.2	3.94	3.78	3.68	3.54	3.87	3.84	3.69	3.5	3.92	3.48
224324_at	maestro /// maestro	1.159	3.64	3.84	3.84	3.64	3.64	3.85	3.85	4.09	4.09	3.5	3.89	3.45	3.99	3.88	3.62	3.65	3.8	3.84	3.75	3.6	3.78	3.85	3.88	3.54	3.65	3.91	3.93	4.13	4.05	3.91	4.03	4.13	4.18	4.1	4.19	4.34	4.23	3.88	3.87	3.92	3.77	4.23	3.62	3.77	4.14	3.91	3.61
[truncated: 14 more columns]

## Sheet: Down in late stage
Probe Set ID	UniGene ID	Gene Title	Gene Symbol	Chromosomal Location	Ensembl	Entrez Gene	SwissProt	EC	OMIM	RefSeq Protein ID	RefSeq Transcript ID	Gene Ontology Biological Process	Gene Ontology Cellular Component	Gene Ontology Molecular Function	Pathway
1563296_at	Hs.585619	Homo sapiens, clone IMAGE:5171352, mRNA	---	---	---	---	---	---	---	---	---	---	---	---	---
1563596_at	Hs.548400	MRNA; cDNA DKFZp666M1910 (from clone DKFZp666M1910)	---	---	---	---	---	---	---	---	---	---	---	---	---
1569538_at	Hs.572034	Clone FLB8310 PRO2225	---	---	---	---	Q9H392	---	---	---	---	---	---	---	---
214238_at	Hs.596282	Clone DT1P1B6 mRNA, CAG repeat region	---	---	---	---	---	---	---	---	---	---	---	---	---
233113_at	Hs.633901	Homo sapiens, clone IMAGE:5759975, mRNA	---	---	---	---	---	---	---	---	---	---	---	---	---
238894_at	Hs.585436	Transcribed locus	---	---	---	---	---	---	---	---	---	---	---	---	---
240519_at	Hs.132894	Transcribed locus, strongly similar to XP_001143029.1 hypothetical protein [Pan troglodytes]	---	chr13q13.1	---	---	---	---	---	---	---	---	---	---	---
241152_at	Hs.611628	Transcribed locus	---	---	---	---	---	---	---	---	---	---	---	---	---
241660_at	Hs.408497	CDNA FLJ37332 fis, clone BRAMY2019710	---	---	---	---	---	---	---	---	---	---	---	---	---
211224_s_at	Hs.158316	ATP-binding cassette, sub-family B (MDR/TAP), member 11	ABCB11	chr2q24	ENSG00000073734	8647	O95342 /// Q9UIL3	---	601847 /// 603201	NP_003733.2	NM_003742	6810 // transport // traceable author statement /// 6810 // transport // inferred from electronic annotation	5624 // membrane fraction // traceable author statement /// 5887 // integral to plasma membrane // traceable author statement /// 16020 // membrane // inferred from electronic annotation /// 16021 // integral to membrane // inferred from electronic annotation	166 // nucleotide binding // inferred from electronic annotation /// 5215 // transporter activity // traceable author statement /// 5524 // ATP binding // traceable author statement /// 8554 // sodium-exporting ATPase activity, phosphorylative mechanism // traceable author statement /// 15432 // bile acid-exporting ATPase activity // traceable author statement /// 16887 // ATPase activity // infe…	---
232948_at	Hs.444414	AF4/FMR2 family, member 3	AFF3	chr2q11.2-q12	---	3899	P51826 /// Q59F27 /// Q6YL40 /// Q8IWJ5 /// Q8NAP7	---	601464	NP_001020279.1 /// NP_002276.2	NM_001025108 /// NM_002285	6350 // transcription // inferred from electronic annotation /// 6355 // regulation of transcription, DNA-dependent // inferred from electronic annotation /// 7275 // development // traceable author statement	5634 // nucleus // traceable author statement /// 5634 // nucleus // inferred from electronic annotation	3677 // DNA binding // inferred from electronic annotation	---
207133_x_at	Hs.99691	alpha-kinase 1	ALPK1	chr4q25	---	80216	Q68CI9 /// Q6P9F9 /// Q6ZNK4 /// Q96QP1 /// Q9H623 /// Q9P201	---	607347	NP_079420.2	NM_025144	6468 // protein amino acid phosphorylation // inferred from electronic annotation	---	4674 // protein serine/threonine kinase activity // inferred from electronic annotation /// 5524 // ATP binding // inferred from electronic annotation /// 16301 // kinase activity // inferred from electronic annotation /// 166 // nucleotide binding // inferred from electronic annotation /// 16740 // transferase activity // inferred from electronic annotation	---
1562271_x_at	Hs.508738	Rho guanine nucleotide exchange factor (GEF) 7	ARHGEF7	chr13q34	ENSG00000102606	8874	Q14155 /// Q3LIA4 /// Q5W9H0 /// Q5W9H1 /// Q5ZEZ2 /// Q5ZEZ3	---	605477	NP_003890.1 /// NP_663788.1	NM_003899 /// NM_145735	7165 // signal transduction // traceable author statement /// 35023 // regulation of Rho protein signal transduction // inferred from electronic annotation	5622 // intracellular // inferred from electronic annotation	5089 // Rho guanyl-nucleotide exchange factor activity // inferred from electronic annotation /// 5085 // guanyl-nucleotide exchange factor activity // inferred from electronic annotation /// 5085 // guanyl-nucleotide exchange factor activity // not recorded	---
243899_at	Hs.579108	ADP-ribosylation factor-like 17 pseudogene 1	ARL17P1	chr17q21.32	---	51326	Q8IVW1	---	---	NP_057716.1	NM_016632	6888 // ER to Golgi vesicle-mediated transport // inferred from electronic annotation /// 15031 // protein transport // inferred from electronic annotation /// 6810 // transport // inferred from electronic annotation	---	166 // nucleotide binding // inferred from electronic annotation /// 5525 // GTP binding // inferred from electronic annotation	---
211076_x_at	Hs.143766	Atrophin 1 /// Atrophin 1	ATN1	chr12p13.31	---	1822	P54259 /// Q15016 /// Q86V38	---	125370 /// 607462	NP_001007027.1 /// NP_001931.2	NM_001007026 /// NM_001940	7417 // central nervous system development // traceable author statement	5634 // nucleus // traceable author statement /// 5737 // cytoplasm // traceable author statement	5515 // protein binding // inferred from physical interaction /// 5515 // protein binding // traceable author statement	---
214256_at	Hs.128041	ATPase, Class V, type 10A	ATP10A	chr15q11.2	ENSG00000206190	57194	O60312 /// Q4G0S9 /// Q6ZWH3	EC:3.6.3.1	605855	NP_077816.1	NM_024490	6812 // cation transport // inferred from electronic annotation /// 8360 // regulation of cell shape // non-traceable author statement	16020 // membrane // inferred from electronic annotation /// 16021 // integral to membrane // non-traceable author statement /// 16021 // integral to membrane // inferred from electronic annotation	166 // nucleotide binding // inferred from electronic annotation /// 287 // magnesium ion binding // inferred from electronic annotation /// 4012 // phospholipid-translocating ATPase activity // non-traceable author statement /// 5524 // ATP binding // inferred from electronic annotation /// 16787 // hydrolase activity // inferred from electronic annotation /// 16887 // ATPase activity // inferre…	---
237716_at	Hs.434253	Chromosome 9 open reading frame 3	C9orf3	chr9q22.32	---	84909	Q6ZNY4 /// Q8N6M6	---	---	NP_116212.3	NM_032823	6508 // proteolysis // inferred from direct assay /// 6508 // proteolysis // inferred from electronic annotation	---	4177 // aminopeptidase activity // inferred from direct assay /// 4179 // membrane alanyl aminopeptidase activity // inferred from electronic annotation /// 8237 // metallopeptidase activity // inferred from direct assay /// 8270 // zinc ion binding // inferred from electronic annotation /// 46872 // metal ion binding // inferred from electronic annotation /// 4177 // aminopeptidase activity // i…	---
233844_at	Hs.522805	CD99 molecule-like 2	CD99L2	chrXq28	---	83692	Q8TAW2 /// Q8TCZ0 /// Q8TCZ1 /// Q8TCZ2 /// Q96E20 /// Q9BQG9	---	---	NP_113650.2 /// NP_604394.1 /// NP_604395.1	NM_031462 /// NM_134445 /// NM_134446	---	---	---	---
243640_x_at	Hs.127411	CDC14 cell division cycle 14 homolog A (S. cerevisiae)	CDC14A	chr1p21	---	8556	Q59EF4 /// Q5VUH7 /// Q9UNH5	---	603504	NP_003663.2 /// NP_201569.1 /// NP_201570.1	NM_003672 /// NM_033312 /// NM_033313	74 // regulation of progression through cell cycle // traceable author statement /// 6470 // protein amino acid dephosphorylation // inferred from electronic annotation /// 7049 // cell cycle // inferred from electronic annotation /// 8283 // cell proliferation // traceable author statement /// 51301 // cell division // inferred from electronic annotation	5634 // nucleus // traceable author statement /// 5634 // nucleus // inferred from electronic annotation	4725 // protein tyrosine phosphatase activity // inferred from electronic annotation /// 5515 // protein binding // inferred from physical interaction /// 8138 // protein tyrosine/serine/threonine phosphatase activity // inferred from electronic annotation /// 16787 // hydrolase activity // inferred from electronic annotation /// 4721 // phosphoprotein phosphatase activity // inferred from electr…	Cell_cycle_KEGG // GenMAPP
233630_at	Hs.472027	CDP-diacylglycerol synthase (phosphatidate cytidylyltransferase) 2	CDS2	chr20p13	---	8760	O95674	EC:2.7.7.41	603549	NP_003809.1	NM_003818	8654 // phospholipid biosynthesis // non-traceable author statement /// 8654 // phospholipid biosynthesis // inferred from electronic annotation	5743 // mitochondrial inner membrane // non-traceable author statement /// 16020 // membrane // inferred from electronic annotation /// 16021 // integral to membrane // non-traceable author statement /// 16021 // integral to membrane // inferred from electronic annotation	4605 // phosphatidate cytidylyltransferase activity // non-traceable author statement /// 16740 // transferase activity // inferred from electronic annotation /// 4605 // phosphatidate cytidylyltransferase activity // inferred from electronic annotation /// 16779 // nucleotidyltransferase activity // inferred from electronic annotation	Glycerophospholipid metabolism // KEGG /// Phosphatidylinositol signaling system // KEGG
210701_at	Hs.461361	craniofacial development protein 1	CFDP1	chr16q22.2-q22.3	---	10428	Q9UEE9	---	608108	NP_006315.1	NM_006324	7275 // development // inferred from electronic annotation	---	---	---
238863_x_at	Hs.130849	Component of oligomeric golgi complex 8	COG8	chr16q22.1	---	84342	Q6UXN5 /// Q8WW62 /// Q96MW5 /// Q9HBH1	---	606979	NP_115758.2	NM_032382	15031 // protein transport // inferred from electronic annotation /// 8284 // positive regulation of cell proliferation // inferred from mutant phenotype /// 18206 // peptidyl-methionine modification // inferred from direct assay /// 31365 // N-terminal protein amino acid modification // inferred from direct assay /// 6810 // transport // inferred from electronic annotation /// 6412 // protein bi…	16020 // membrane // inferred from electronic annotation /// 17119 // Golgi transport complex // non-traceable author statement /// 5739 // mitochondrion // inferred from direct assay /// 16021 // integral to membrane // inferred from electronic annotation /// 5783 // endoplasmic reticulum // inferred from electronic annotation /// 5739 // mitochondrion // inferred from electronic annotation	42586 // peptide deformylase activity // inferred from direct assay /// 5506 // iron ion binding // inferred from electronic annotation /// 16787 // hydrolase activity // inferred from electronic annotation /// 42586 // peptide deformylase activity // inferred from electronic annotation /// 46872 // metal ion binding // inferred from electronic annotation	---
215377_at	Hs.501345	C-terminal binding protein 2	CTBP2	chr10q26.13	---	1488	P56545 /// Q1WIS0 /// Q69YI3 /// Q86SV0 /// Q8IY44 /// Q9H2T8	---	602619	NP_001320.1 /// NP_073713.1	NM_001329 /// NM_022802	6564 // L-serine biosynthesis // inferred from electronic annotation /// 8152 // metabolism // inferred from electronic annotation /// 8285 // negative regulation of cell proliferation // traceable author statement /// 19079 // viral genome replication // traceable author statement	5634 // nucleus // inferred from electronic annotation	16491 // oxidoreductase activity // inferred from electronic annotation /// 16616 // oxidoreductase activity, acting on the CH-OH group of donors, NAD or NADP as acceptor // inferred from electronic annotation /// 51287 // NAD binding // inferred from electronic annotation	---
1561616_a_at	Hs.591570	dynein, axonemal, heavy polypeptide 6	DNAH6	chr2p11.2	ENSG00000168948	1768	O95493 /// Q92861	---	603336	---	---	---	---	3777 // microtubule motor activity // non-traceable author statement	---
1560042_at	Hs.591566	family with sequence similarity 82, member A	FAM82A	chr2p22.2	---	151393	Q8N657 /// Q8N9A2 /// Q8NCV6 /// Q96LZ7	---	---	NP_653314.1	NM_144713	---	---	5488 // binding // inferred from electronic annotation	---
243588_at	Hs.403917	FERM, RhoGEF (ARHGEF) and pleckstrin domain protein 1 (chondrocyte-derived)	FARP1	chr13q32.2	---	10160	Q9Y4F1	---	602654	NP_001001715.1 /// NP_005757.1	NM_001001715 /// NM_005766	35023 // regulation of Rho protein signal transduction // inferred from electronic annotation	5622 // intracellular // inferred from electronic annotation /// 5737 // cytoplasm // inferred from electronic annotation /// 5856 // cytoskeleton // traceable author statement /// 16020 // membrane // inferred from electronic annotation /// 5856 // cytoskeleton // inferred from electronic annotation	5089 // Rho guanyl-nucleotide exchange factor activity // inferred from electronic annotation /// 5089 // Rho guanyl-nucleotide exchange factor activity // traceable author statement /// 5488 // binding // inferred from electronic annotation /// 8092 // cytoskeletal protein binding // inferred from electronic annotation /// 5085 // guanyl-nucleotide exchange factor activity // inferred from elect…	---
242295_at	Hs.470217	hypothetical protein FLJ32955	FLJ32955	chr2q23.3	---	150596	Q96LZ6	---	---	NP_694586.1	NM_153041	---	---	---	---
1552865_a_at	Hs.44647	likely ortholog of mouse Pas1 candidate 1	FLJ36004	chr12p12.1	ENSG00000152936	160492	Q8IY38 /// Q8N9Z9	---	---	NP_689803.1	NM_152590	---	---	5198 // structural molecule activity // inferred from electronic annotation	---
243876_at	Hs.189409	Formin binding protein 1	FNBP1	chr9q34	---	23048	Q3MIN8 /// Q6P658 /// Q7LGG2 /// Q96RU3 /// Q9H8H8 /// Q9NWD1	---	606191	NP_055848.1	NM_015033	6412 // protein biosynthesis // inferred from electronic annotation	5622 // intracellular // inferred from electronic annotation /// 5840 // ribosome // inferred from electronic annotation	3723 // RNA binding // inferred from electronic annotation /// 3735 // structural constituent of ribosome // inferred from electronic annotation	---
1560094_at	Hs.155090	Guanine nucleotide binding protein (G protein), beta 5	GNB5	chr15q21.2	---	10681	O14775 /// Q96F32 /// Q9UFT3	---	604447	NP_006569.1 /// NP_057278.2	NM_006578 /// NM_016194	7165 // signal transduction // inferred from electronic annotation /// 7165 // signal transduction // non-traceable author statement	5834 // heterotrimeric G-protein complex // non-traceable author statement	3924 // GTPase activity // non-traceable author statement /// 4871 // signal transducer activity // inferred from electronic annotation /// 4871 // signal transducer activity // non-traceable author statement /// 8270 // zinc ion binding // inferred from electronic annotation	G_Protein_Signaling // GenMAPP /// Calcium_regulation_in_cardiac_cells // GenMAPP /// Smooth_muscle_contraction // GenMAPP /// G_Protein_Signaling // GenMAPP /// G_Protein_Signaling // GenMAPP /// Calcium_regulation_in_cardiac_cells // GenMAPP /// Calcium_regulation_in_cardiac_cells // GenMAPP /// Smooth_muscle_contraction // GenMAPP /// Smooth_muscle_contraction // GenMAPP
210855_at	Hs.467733	GREB1 protein	GREB1	chr2p25.1	ENSG00000196208	9687	O60321 /// Q6IPM5 /// Q7Z5S2 /// Q9H2Q6 /// Q9H2Q7 /// Q9H2Q8	---	---	NP_055483.2 /// NP_149081.1 /// NP_683701.1	NM_014668 /// NM_033090 /// NM_148903	---	---	---	---
1557289_s_at	Hs.334930	GTF2I repeat domain containing 2	GTF2IRD2	chr7q11.23	---	84163	Q69G40	---	608899	NP_775808.2	NM_173537	---	5622 // intracellular // inferred from electronic annotation	3676 // nucleic acid binding // inferred from electronic annotation /// 8270 // zinc ion binding // inferred from electronic annotation	---
232889_at	Hs.620129	glucuronidase, beta pseudogene 1	GUSBP1	chr5q13.2	---	153561	Q15486 /// Q6NWZ3	---	---	NP_997214.1	NM_207331	5975 // carbohydrate metabolism // inferred from electronic annotation /// 1501 // skeletal development // traceable author statement /// 7399 // nervous system development // traceable author statement	---	4553 // hydrolase activity, hydrolyzing O-glycosyl compounds // inferred from electronic annotation /// 3824 // catalytic activity // inferred from electronic annotation /// 43169 // cation binding // inferred from electronic annotation	---
238446_at	Hs.620129	glucuronidase, beta pseudogene 1	GUSBP1	chr5q13.2	---	153561	Q15486 /// Q6NVX6 /// Q6NWZ3	---	---	NP_997214.1	NM_207331	5975 // carbohydrate metabolism // inferred from electronic annotation /// 1501 // skeletal development // traceable author statement /// 7399 // nervous system development // traceable author statement	---	4553 // hydrolase activity, hydrolyzing O-glycosyl compounds // inferred from electronic annotation /// 3824 // catalytic activity // inferred from electronic annotation /// 43169 // cation binding // inferred from electronic annotation	---
1555685_at	Hs.463511	Hexose-6-phosphate dehydrogenase (glucose 1-dehydrogenase)	H6PD	chr1p36	---	9563	O95479 /// Q8IZE8	EC:3.1.1.31 /// EC:1.1.1.47	138090 /// 604931	NP_004276.2	NM_004285	5975 // carbohydrate metabolism // inferred from electronic annotation /// 6006 // glucose metabolism // inferred from electronic annotation /// 6098 // pentose-phosphate shunt // inferred from electronic annotation	5783 // endoplasmic reticulum // inferred from electronic annotation	4345 // glucose-6-phosphate 1-dehydrogenase activity // traceable author statement /// 16491 // oxidoreductase activity // inferred from electronic annotation /// 16787 // hydrolase activity // inferred from electronic annotation /// 17057 // 6-phosphogluconolactonase activity // inferred from electronic annotation /// 47936 // glucose 1-dehydrogenase activity // inferred from electronic annotati…	Pentose phosphate pathway // KEGG /// Pentose phosphate pathway // KEGG
240482_at	Hs.519632	Histone deacetylase 3	HDAC3	chr5q31	---	8841	O15379 /// Q9H368	---	605166	NP_003874.2	NM_003883	74 // regulation of progression through cell cycle // traceable author statement /// 6350 // transcription // inferred from electronic annotation /// 6355 // regulation of transcription, DNA-dependent // inferred from electronic annotation /// 6916 // anti-apoptosis // traceable author statement /// 16568 // chromatin modification // traceable author statement /// 16575 // histone deacetylation /…	118 // histone deacetylase complex // traceable author statement /// 5634 // nucleus // traceable author statement /// 5737 // cytoplasm // traceable author statement /// 5634 // nucleus // inferred from electronic annotation	4407 // histone deacetylase activity // traceable author statement /// 8134 // transcription factor binding // traceable author statement /// 16787 // hydrolase activity // inferred from electronic annotation /// 5515 // protein binding // inferred from physical interaction /// 4407 // histone deacetylase activity // inferred from electronic annotation	Cell_cycle_KEGG // GenMAPP /// Cell_cycle_KEGG // GenMAPP
1559600_at	Hs.632767	Hypermethylated in cancer 2	HIC2	chr22q11.21	---	23119	Q504T6 /// Q96JB3	---	607712	NP_055909.1	NM_015094	6350 // transcription // inferred from electronic annotation /// 45892 // negative regulation of transcription, DNA-dependent // non-traceable author statement /// 6355 // regulation of transcription, DNA-dependent // inferred from electronic annotation	5622 // intracellular // inferred from electronic annotation /// 5634 // nucleus // inferred from expression pattern /// 5634 // nucleus // inferred from electronic annotation	3677 // DNA binding // non-traceable author statement /// 8022 // protein C-terminus binding // inferred from physical interaction /// 8270 // zinc ion binding // inferred from electronic annotation /// 46872 // metal ion binding // inferred from electronic annotation /// 3676 // nucleic acid binding // inferred from electronic annotation /// 5515 // protein binding // inferred from electronic an…	---
1557329_at	Hs.371350	Holocarboxylase synthetase (biotin-(proprionyl-Coenzyme A-carboxylase (ATP-hydrolysing)) ligase)	HLCS	chr21q22.1|21q22.13	---	3141	P50747	EC:6.3.4.15 /// EC:6.3.4.- /// EC:6.3.4.10 /// EC:6.3.4.11 /// EC:6.3.4.9	253270 /// 609018	NP_000402.3	NM_000411	6464 // protein modification // inferred from electronic annotation	---	4077 // biotin-[acetyl-CoA-carboxylase] ligase activity // inferred from electronic annotation /// 4078 // biotin-[methylcrotonoyl-CoA-carboxylase] ligase activity // inferred from electronic annotation /// 4079 // biotin-[methylmalonyl-CoA-carboxytransferase] ligase activity // inferred from electronic annotation /// 4080 // biotin-[propionyl-CoA-carboxylase (ATP-hydrolyzing)] ligase activity //…	Biotin metabolism // KEGG /// Biotin metabolism // KEGG /// Biotin metabolism // KEGG /// Biotin metabolism // KEGG
1553111_a_at	Hs.534040	kelch repeat and BTB (POZ) domain containing 6	KBTBD6	chr13q14.11	ENSG00000165572	89890	Q86V97	---	---	NP_690867.3	NM_152903	---	---	5515 // protein binding // inferred from electronic annotation	---
213120_at	Hs.620701	KIAA0701 protein	KIAA0701	chr12q23.1	ENSG00000111647	23074	O75183 /// Q63HQ7 /// Q8NDL1 /// Q96C30 /// Q9BTS5 /// Q9H0F1	---	---	NP_001006948.1 /// NP_055869.1	NM_001006947 /// NM_015054	---	---	---	---
231875_at	Hs.374201	kinesin family member 21A	KIF21A	chr12q12	ENSG00000139116	55605	Q2UVF1 /// Q68D13 /// Q7Z4S6	---	135700 /// 608283	NP_060111.2	NM_017641	7018 // microtubule-based movement // inferred from electronic annotation	5874 // microtubule // inferred from electronic annotation /// 5875 // microtubule associated complex // inferred from electronic annotation	166 // nucleotide binding // inferred from electronic annotation /// 3777 // microtubule motor activity // inferred from electronic annotation /// 5524 // ATP binding // inferred from electronic annotation /// 3774 // motor activity // inferred from electronic annotation	---
232814_x_at	Hs.20107	Kinesin 2	KNS2	chr14q32.3	---	3831	Q07866 /// Q7Z5D5 /// Q8NAC7 /// Q96IL0	---	600025	NP_005543.2 /// NP_891553.2	NM_005552 /// NM_182923	7018 // microtubule-based movement // inferred from sequence or structural similarity	5829 // cytosol // inferred from sequence or structural similarity /// 5871 // kinesin complex // inferred from electronic annotation /// 5871 // kinesin complex // inferred from sequence or structural similarity /// 5874 // microtubule // inferred from electronic annotation /// 5871 // kinesin complex // traceable author statement	3777 // microtubule motor activity // inferred from electronic annotation /// 5488 // binding // inferred from electronic annotation /// 5515 // protein binding // inferred from physical interaction /// 5515 // protein binding // inferred from sequence or structural similarity /// 3774 // motor activity // inferred from electronic annotation /// 3774 // motor activity // traceable author statement	---
1552986_at	Hs.334930	hypothetical protein BC008131	LOC142937	chr10p15.1	---	142937	---	---	---	XP_495796.2 /// XP_943493.1	XM_495796 /// XM_938400	---	---	---	---
215123_at	Hs.194637	hypothetical protein LOC440345	LOC440345	chr16p12.1	---	440345	---	---	---	XP_496125.2 /// XP_934619.1 /// XP_938800.1 /// XP_938802.1 /// XP_938809.1 /// XP_938810.1 /// XP_938812.1 /// XP_938815.1 /// XP_938817.1 /// XP_938820.1 /// XP_938824.1 /// XP_938835.1	XM_496125 /// XM_929526 /// XM_933707 /// XM_933709 /// XM_933716 /// XM_933717 /// XM_933719 /// XM_933722 /// XM_933724 /// XM_933727 /// XM_933731 /// XM_933742	---	---	---	---
236614_at	Hs.534931	Hypothetical LOC440455	LOC440455	chr17q23.3	---	440455	---	---	---	XP_498678.2 /// XP_949473.1	XM_498678 /// XM_944380	---	---	---	---
213605_s_at	Hs.519371	region containing hypothetical protein LOC153561; SMA4 /// similar to Beta-glucuronidase precursor /// similar to Beta-glucuronidase precursor /// similar to hypothetical protein LOC153561	LOC643373 /// LOC653080 /// LOC653188 /// LOC653412	chr5q13.2	---	643373 /// 653080 /// 653188 /// 653412	Q8N834	---	---	XP_931013.1 /// XP_931032.1 /// XP_932398.1 /// XP_933392.1 /// XP_935865.1 /// XP_935884.1 /// XP_935908.1 /// XP_935918.1 /// XP_935931.1 /// XP_935939.1 /// XP_935950.1 /// XP_935960.1 /// XP_935969.1 /// XP_935977.1 /// XP_935988.1 /// XP_935993.1 /// XP_935999.1 /// XP_936005.1 /// XP_936016.1 /// XP_936025.1 /// XP_936033.1 /// XP_936039.1 /// XP_936343.1 /// XP_937863.1 /// XP_937867.1	XM_925920 /// XM_925939 /// XM_927305 /// XM_928299 /// XM_930772 /// XM_930791 /// XM_930815 /// XM_930825 /// XM_930838 /// XM_930846 /// XM_930857 /// XM_930867 /// XM_930876 /// XM_930884 /// XM_930895 /// XM_930900 /// XM_930906 /// XM_930912 /// XM_930923 /// XM_930932 /// XM_930940 /// XM_930946 /// XM_931250 /// XM_932770 /// XM_932774	5975 // carbohydrate metabolism // inferred from electronic annotation	---	4553 // hydrolase activity, hydrolyzing O-glycosyl compounds // inferred from electronic annotation	---
239819_at	Hs.624027	Hypothetical protein LOC647065	LOC647065	chr2q23.1	---	647065	---	---	---	XP_939363.1 /// XP_948580.1	XM_934270 /// XM_943487	---	---	---	---
242112_at	Hs.631954	LSM11, U7 small nuclear RNA associated	LSM11	chr5q33.3	ENSG00000155858	134353	P83369	---	---	NP_775762.1	NM_173491	398 // nuclear mRNA splicing, via spliceosome // inferred from electronic annotation /// 6397 // mRNA processing // inferred from electronic annotation /// 16071 // mRNA metabolism // inferred from electronic annotation	5634 // nucleus // inferred from electronic annotation /// 30529 // ribonucleoprotein complex // inferred from electronic annotation	3723 // RNA binding // inferred from electronic annotation	---
232418_at	Hs.30824	leucine zipper transcription factor-like 1	LZTFL1	chr3p21.3	---	54585	Q8TC61 /// Q9NQ48	---	606568	NP_065080.1	NM_020347	---	---	---	---
1560033_at	Hs.167531	Methylcrotonoyl-Coenzyme A carboxylase 2 (beta)	MCCC2	chr5q12-q13	---	64087	Q9HCC0	EC:6.4.1.4	210210 /// 609014	NP_071415.1	NM_022132	6552 // leucine catabolism // traceable author statement	5739 // mitochondrion // non-traceable author statement /// 5739 // mitochondrion // inferred from electronic annotation	4485 // methylcrotonoyl-CoA carboxylase activity // non-traceable author statement /// 16874 // ligase activity // inferred from electronic annotation /// 4485 // methylcrotonoyl-CoA carboxylase activity // inferred from electronic annotation	Valine, leucine and isoleucine degradation // KEGG
216783_at	Hs.187866	Neuroplastin	NPTN	chr15q22	---	27020	Q9UFM8 /// Q9Y499 /// Q9Y639	---	---	NP_036560.1 /// NP_059429.1	NM_012428 /// NM_017455	7156 // homophilic cell adhesion // inferred from sequence or structural similarity /// 30155 // regulation of cell adhesion // inferred from sequence or structural similarity /// 48170 // positive regulation of long-term neuronal synaptic plasticity // inferred from sequence or structural similarity	299 // integral to membrane of membrane fraction // inferred from sequence or structural similarity /// 16021 // integral to membrane // inferred from electronic annotation /// 42734 // presynaptic membrane // inferred from sequence or structural similarity /// 45211 // postsynaptic membrane // inferred from sequence or structural similarity /// 16020 // membrane // inferred from electronic annot…	50839 // cell adhesion molecule binding // inferred from sequence or structural similarity	---
217802_s_at	Hs.632458	nuclear casein kinase and cyclin-dependent kinase substrate 1	NUCKS1	chr1q32.1	ENSG00000069275	64710	Q54AC0 /// Q5PXE7 /// Q6IA16 /// Q9H1E3	---	---	NP_073568.2	NM_022731	---	5634 // nucleus // inferred from electronic annotation	16301 // kinase activity // inferred from electronic annotation	---
232644_x_at	Hs.518750	OCIA domain containing 1	OCIAD1	chr4p11	---	54940	Q9BZE8 /// Q9NX40	---	---	NP_060300.1	NM_017830	---	---	---	---
233270_x_at	Hs.491148	Pericentriolar material 1	PCM1	chr8p22-p21.3	---	5108	Q15154 /// Q58F13 /// Q6P1K7 /// Q8NB85 /// Q9BWC1 /// Q9H4A2 /// Q9P1R8	---	188550 /// 600299	NP_006188.2	NM_006197	6118 // electron transport // inferred from electronic annotation /// 6350 // transcription // inferred from electronic annotation /// 6468 // protein amino acid phosphorylation // inferred from electronic annotation	242 // pericentriolar material // traceable author statement /// 5634 // nucleus // inferred from electronic annotation /// 5737 // cytoplasm // traceable author statement /// 5813 // centrosome // traceable author statement	3677 // DNA binding // inferred from electronic annotation /// 3899 // DNA-directed RNA polymerase activity // inferred from electronic annotation /// 166 // nucleotide binding // inferred from electronic annotation /// 4672 // protein kinase activity // inferred from electronic annotation /// 4713 // protein-tyrosine kinase activity // inferred from electronic annotation /// 5524 // ATP binding …	---
1558695_at	Hs.188614	Pleckstrin homology domain containing, family A member 5	PLEKHA5	chr12p12	---	54477	Q6NSF8 /// Q86ST7 /// Q9HAU0	---	607770	NP_061885.2	NM_019012	---	---	5515 // protein binding // inferred from physical interaction /// 5545 // phosphatidylinositol binding // non-traceable author statement	---
214989_x_at	Hs.188614	Pleckstrin homology domain containing, family A member 5	PLEKHA5	chr12p12	---	54477	Q6NSF8 /// Q86ST7 /// Q9HAU0	---	607770	NP_061885.2	NM_019012	---	---	5515 // protein binding // inferred from physical interaction /// 5545 // phosphatidylinositol binding // non-traceable author statement	---
233458_at	Hs.460298	polymerase (RNA) III (DNA directed) polypeptide E (80kD)	POLR3E	chr16p12.1	---	55718	Q53GZ2 /// Q53HB0 /// Q9NVU0	---	---	NP_060589.1	NM_018119	6350 // transcription // inferred from electronic annotation	5634 // nucleus // inferred from electronic annotation	3899 // DNA-directed RNA polymerase activity // inferred from electronic annotation /// 16740 // transferase activity // inferred from electronic annotation /// 16779 // nucleotidyltransferase activity // inferred from electronic annotation	RNA_transcription_Reactome // GenMAPP
1566541_at	Hs.580351	Protein kinase C, epsilon	PRKCE	chr2p21	---	5581	Q02156 /// Q32MQ3 /// Q6ZSW3	EC:2.7.1.37 /// EC:2.7.1.-	176975	NP_005391.1	NM_005400	6468 // protein amino acid phosphorylation // traceable author statement /// 6917 // induction of apoptosis // traceable author statement /// 7242 // intracellular signaling cascade // inferred from electronic annotation /// 6468 // protein amino acid phosphorylation // inferred from electronic annotation /// 7165 // signal transduction // traceable author statement	5624 // membrane fraction // traceable author statement	166 // nucleotide binding // inferred from electronic annotation /// 4697 // protein kinase C activity // traceable author statement /// 4871 // signal transducer activity // traceable author statement /// 5524 // ATP binding // inferred from electronic annotation /// 8270 // zinc ion binding // inferred from electronic annotation /// 16740 // transferase activity // inferred from electronic anno…	G_Protein_Signaling // GenMAPP /// Wnt_signaling // GenMAPP /// Calcium_regulation_in_cardiac_cells // GenMAPP /// Smooth_muscle_contraction // GenMAPP
235004_at	Hs.519904	RNA binding motif protein 24	RBM24	chr6p22.3	ENSG00000112183	221662	Q6QDA4 /// Q8N9D3 /// Q96NI3	---	---	NP_694565.1	NM_153020	---	---	166 // nucleotide binding // inferred from electronic annotation /// 3676 // nucleic acid binding // inferred from electronic annotation /// 3723 // RNA binding // inferred from electronic annotation	---
1565620_at	Hs.314437	hypothetical protein LOC399753 /// hypothetical protein LOC399761 /// similar to centaurin, gamma-like family, member 1 /// similar to centaurin, gamma-like family, member 1 /// hypothetical protein LOC653468 /// similar to Ribosome biogenesis protein BMS1 homolog	RP11-144G6.7 /// LOC399761 /// LOC648380 /// LOC650155 /// LOC653468 /// LOC653471	chr10q11.22 /// chr10q22.2	---	399753 /// 399761 /// 648380 /// 650155 /// 653468 /// 653471	Q6P095 /// Q8WUS0 /// Q96P64	---	---	XP_374801.3 /// XP_378223.3 /// XP_495830.2 /// XP_931885.1 /// XP_932346.1 /// XP_935126.1 /// XP_935140.1 /// XP_935686.1 /// XP_935704.1 /// XP_935715.1 /// XP_935727.1 /// XP_935740.1 /// XP_935758.1 /// XP_935772.1 /// XP_935784.1 /// XP_935797.1 /// XP_935810.1 /// XP_935822.1 /// XP_935834.1 /// XP_935845.1 /// XP_936633.1 /// XP_936636.1 /// XP_936640.1 /// XP_936644.1 /// XP_936648.1 ///…	XM_374801 /// XM_378223 /// XM_495830 /// XM_926792 /// XM_927253 /// XM_930033 /// XM_930047 /// XM_930593 /// XM_930611 /// XM_930622 /// XM_930634 /// XM_930647 /// XM_930665 /// XM_930679 /// XM_930691 /// XM_930704 /// XM_930717 /// XM_930729 /// XM_930741 /// XM_930752 /// XM_931540 /// XM_931543 /// XM_931547 /// XM_931551 /// XM_931555 /// XM_931561 /// XM_931570 /// XM_931575 /// XM_9315…	43087 // regulation of GTPase activity // inferred from electronic annotation	---	5096 // GTPase activator activity // inferred from electronic annotation	---
212044_s_at	Hs.523463	Ribosomal protein L27a	RPL27A	chr11p15	---	6157	P46776 /// Q6NZ52	---	603637	NP_000981.1	NM_000990	6412 // protein biosynthesis // traceable author statement /// 6412 // protein biosynthesis // inferred from electronic annotation	5622 // intracellular // inferred from electronic annotation /// 5840 // ribosome // inferred from electronic annotation /// 5842 // cytosolic large ribosomal subunit (sensu Eukaryota) // traceable author statement /// 30529 // ribonucleoprotein complex // inferred from electronic annotation	3723 // RNA binding // traceable author statement /// 3735 // structural constituent of ribosome // traceable author statement /// 3735 // structural constituent of ribosome // inferred from electronic annotation	Ribosomal_Proteins // GenMAPP
215599_at	Hs.535014	SMA4 /// region containing SMA4; hypothetical protein LOC153561 /// region containing hypothetical protein LOC153561; SMA4 /// SMA4 /// similar to Beta-glucuronidase precursor	SMA4 /// LOC643367 /// LOC643373 /// LOC652924 /// LOC653869	chr5q13 /// chr5q13.2	ENSG00000206358 /// ENSG00000205575 /// ENSG00000205550	11039 /// 643367 /// 643373 /// 652924 /// 653869	Q15487 /// Q15488 /// Q3SX61	---	---	NP_067684.1 /// XP_933379.1 /// XP_933392.1 /// XP_936917.1 /// XP_937033.1 /// XP_937849.1 /// XP_937855.1 /// XP_937863.1 /// XP_937867.1 /// XP_941146.1	NM_021652 /// XM_928286 /// XM_928299 /// XM_931824 /// XM_931940 /// XM_932756 /// XM_932762 /// XM_932770 /// XM_932774 /// XM_936053	5975 // carbohydrate metabolism // inferred from electronic annotation	---	4553 // hydrolase activity, hydrolyzing O-glycosyl compounds // inferred from electronic annotation /// 3824 // catalytic activity // inferred from electronic annotation /// 43169 // cation binding // inferred from electronic annotation	---
1556784_at	Hs.551967	Smith-Magenis syndrome chromosome region, candidate 7	SMCR7	chr17p11.2	---	125170	Q6ZRD4 /// Q96C03 /// Q96N07	---	---	NP_631901.2 /// NP_683684.1	NM_139162 /// NM_148886	---	---	---	---
217704_x_at	Hs.628886	Suppressor of zeste 12 homolog pseudogene	SUZ12P	chr17q11.2	---	440423	Q86WX1	---	---	---	---	---	---	---	---
215279_at	Hs.499209	Supervillin	SVIL	chr10p11.2	---	6840	O95425 /// Q569J5 /// Q63HL8 /// Q659E9 /// Q8N2L5 /// Q8NAN8	---	604126	NP_003165.1 /// NP_068506.1	NM_003174 /// NM_021738	7010 // cytoskeleton organization and biogenesis // inferred from electronic annotation /// 7519 // striated muscle development // inferred from mutant phenotype /// 51016 // barbed-end actin filament capping // inferred from electronic annotation /// 6810 // transport // inferred from electronic annotation	5634 // nucleus // inferred from direct assay /// 5737 // cytoplasm // inferred from direct assay /// 5886 // plasma membrane // inferred from direct assay /// 15629 // actin cytoskeleton // non-traceable author statement /// 43034 // costamere // inferred from direct assay /// 5856 // cytoskeleton // inferred from electronic annotation /// 16020 // membrane // inferred from electronic annotation…	5509 // calcium ion binding // inferred from electronic annotation /// 51015 // actin filament binding // inferred from direct assay /// 3779 // actin binding // inferred from electronic annotation /// 5215 // transporter activity // inferred from electronic annotation	---
207365_x_at	Hs.435667	thyroid hormone receptor, beta (erythroblastic leukemia viral (v-erb-a) oncogene homolog 2, avian) /// ubiquitin specific peptidase 34	THRB /// USP34	chr3p24.2 /// chr2p15	ENSG00000115464	7068 /// 9736	O60316 /// O94834 /// P10828 /// P37243 /// Q3B777 /// Q3KP35 /// Q6P6C9 /// Q6WGL2 /// Q70CQ2 /// Q7L8P6 /// Q8N3T9 /// Q8TBW2	---	188570 /// 190160 /// 274300	NP_000452.2 /// NP_055524.3	NM_000461 /// NM_014709	6355 // regulation of transcription, DNA-dependent // inferred from electronic annotation /// 7605 // sensory perception of sound // inferred from electronic annotation /// 6511 // ubiquitin-dependent protein catabolism // inferred from electronic annotation /// 6350 // transcription // inferred from electronic annotation /// 6351 // transcription, DNA-dependent // traceable author statement	5634 // nucleus // traceable author statement /// 5634 // nucleus // inferred from electronic annotation	3700 // transcription factor activity // non-traceable author statement /// 3707 // steroid hormone receptor activity // inferred from electronic annotation /// 3714 // transcription corepressor activity // traceable author statement /// 4887 // thyroid hormone receptor activity // traceable author statement /// 5515 // protein binding // inferred from physical interaction /// 8270 // zinc ion bi…	Nuclear_Receptors // GenMAPP /// Nuclear_Receptors // GenMAPP
215428_at	Hs.510833	Tight junction protein 1 (zona occludens 1)	TJP1	chr15q13	---	7082	Q2NKP3 /// Q68DX9 /// Q6MZU1	---	601009	NP_003248.2 /// NP_783297.1	NM_003257 /// NM_175610	7043 // intercellular junction assembly // traceable author statement	5624 // membrane fraction // not recorded /// 5918 // septate junction // not recorded /// 5923 // tight junction // traceable author statement /// 16020 // membrane // inferred from electronic annotation /// 5923 // tight junction // inferred from electronic annotation	5515 // protein binding // inferred from physical interaction /// 5515 // protein binding // inferred from electronic annotation	---
225004_at	Hs.514211	transmembrane protein 101	TMEM101	chr17q21.31	ENSG00000091947	84336	Q96IK0	---	---	NP_115752.1	NM_032376	43123 // positive regulation of I-kappaB kinase/NF-kappaB cascade // inferred from mutant phenotype	16020 // membrane // inferred from electronic annotation /// 16021 // integral to membrane // inferred from electronic annotation	4871 // signal transducer activity // inferred from mutant phenotype	---
242347_at	Hs.8752	Transmembrane protein 4	TMEM4	chr12q15	---	10330	Q96KZ0 /// Q9Y2B0	---	605861	NP_055070.1	NM_014255	---	5887 // integral to plasma membrane // traceable author statement /// 5783 // endoplasmic reticulum // inferred from electronic annotation	5515 // protein binding // inferred from physical interaction	---
238079_at	Hs.576468	tropomyosin 3	TPM3	chr1q21.2	---	7170	P06753 /// Q5HYB6 /// Q6P5R0 /// Q8NAG3 /// Q8NAH0 /// Q8NI98	---	161800 /// 191030	NP_689476.1 /// NP_705935.1	NM_152263 /// NM_153649	6937 // regulation of muscle contraction // non-traceable author statement	5856 // cytoskeleton // non-traceable author statement /// 5862 // muscle thin filament tropomyosin // traceable author statement /// 5856 // cytoskeleton // inferred from electronic annotation	3779 // actin binding // inferred from electronic annotation	---
237513_at	Hs.98609	trypsin X3	TRY1	chr7q34	ENSG00000171147	136541	Q8IYP2	---	---	NP_001001317.1	NM_001001317	6508 // proteolysis // inferred from electronic annotation	---	4252 // serine-type endopeptidase activity // inferred from electronic annotation	---
1557571_at	Hs.439381	Vacuolar protein sorting 13 homolog D (S. cerevisiae)	VPS13D	chr1p36.22	---	55187	Q58F10 /// Q6MZK9 /// Q6ZV12 /// Q709C4 /// Q709C5 /// Q86UB4 /// Q9NSJ3 /// Q9NVN4 /// Q9UIM0	---	608877	NP_056193.2 /// NP_060626.2	NM_015378 /// NM_018156	8104 // protein localization // inferred from electronic annotation	---	---	---
235551_at	Hs.248815	WD repeat domain 4	WDR4	chr21q22.3	---	10785	P57081 /// Q9BVM5	---	605924	NP_061139.2 /// NP_387510.1	NM_018669 /// NM_033661	8033 // tRNA processing // inferred from electronic annotation	---	---	---
1555259_at	Hs.444451	sterile alpha motif and leucine zipper containing kinase AZK	ZAK	chr2q24.2	---	51776	Q9NYL2	---	609479	NP_057737.2 /// NP_598407.1	NM_016653 /// NM_133646	75 // cell cycle checkpoint // inferred from direct assay /// 77 // DNA damage checkpoint // inferred from mutant phenotype /// 186 // activation of MAPKK activity // traceable author statement /// 6468 // protein amino acid phosphorylation // inferred from direct assay /// 6950 // response to stress // non-traceable author statement /// 7049 // cell cycle // inferred from electronic annotation /…	5737 // cytoplasm // inferred from sequence or structural similarity	166 // nucleotide binding // inferred from electronic annotation /// 287 // magnesium ion binding // inferred from direct assay /// 4674 // protein serine/threonine kinase activity // inferred from direct assay /// 4709 // MAP kinase kinase kinase activity // inferred from direct assay /// 4713 // protein-tyrosine kinase activity // inferred from electronic annotation /// 5524 // ATP binding // i…	---
231848_x_at	Hs.500775	zinc finger protein 207	ZNF207	chr17q11.2	---	7756	O43670 /// Q53XS9 /// Q59G94 /// Q8N395	---	603428	NP_001027464.1 /// NP_003448.1	NM_001032293 /// NM_003457	6355 // regulation of transcription, DNA-dependent // non-traceable author statement	5622 // intracellular // inferred from electronic annotation /// 5634 // nucleus // non-traceable author statement /// 5634 // nucleus // inferred from electronic annotation	3700 // transcription factor activity // non-traceable author statement /// 8270 // zinc ion binding // non-traceable author statement /// 46872 // metal ion binding // inferred from electronic annotation /// 3676 // nucleic acid binding // inferred from electronic annotation /// 3677 // DNA binding // inferred from electronic annotation /// 8270 // zinc ion binding // inferred from electronic an…	---
239383_at	Hs.190189	zinc finger protein 364	ZNF364	1q21.1	---	---	Q9Y4L5	---	---	---	---	---	---	5515 // protein binding // inferred from electronic annotation /// 8270 // zinc ion binding // inferred from electronic annotation /// 46872 // metal ion binding // inferred from electronic annotation	---
220760_x_at	Hs.590980	zinc finger protein 665	ZNF665	chr19q13.41	---	79788	Q9H7R5	---	---	NP_079009.2	NM_024733	---	5622 // intracellular // inferred from electronic annotation /// 5634 // nucleus // inferred from electronic annotation	3676 // nucleic acid binding // inferred from electronic annotation /// 8270 // zinc ion binding // inferred from electronic annotation /// 46872 // metal ion binding // inferred from electronic annotation	---

## Sheet: Down in early stage
Probe Set ID	UniGene ID	Gene Title	Gene Symbol	Chromosomal Location	Ensembl	Entrez Gene	SwissProt	EC	OMIM	RefSeq Protein ID	RefSeq Transcript ID	Gene Ontology Biological Process	Gene Ontology Cellular Component	Gene Ontology Molecular Function	Pathway
217604_at	Hs.635110	Transcribed locus	---	---	---	---	---	---	---	---	---	---	---	---	---
215535_s_at	Hs.409230	1-acylglycerol-3-phosphate O-acyltransferase 1 (lysophosphatidic acid acyltransferase, alpha)	AGPAT1	chr6p21.3	ENSG00000206324 /// ENSG00000204310 /// ENSG00000206255	10554	Q71VH6 /// Q96J09 /// Q99943 /// Q9HBM8	EC:2.3.1.51	603099	NP_006402.1 /// NP_116130.2	NM_006411 /// NM_032741	6654 // phosphatidic acid biosynthesis // traceable author statement /// 8152 // metabolism // inferred from electronic annotation /// 8654 // phospholipid biosynthesis // inferred from electronic annotation /// 6644 // phospholipid metabolism // traceable author statement	5783 // endoplasmic reticulum // traceable author statement /// 16020 // membrane // inferred from electronic annotation /// 16021 // integral to membrane // inferred from electronic annotation	3841 // 1-acylglycerol-3-phosphate O-acyltransferase activity // inferred from electronic annotation /// 3841 // 1-acylglycerol-3-phosphate O-acyltransferase activity // non-traceable author statement /// 8415 // acyltransferase activity // inferred from electronic annotation /// 16740 // transferase activity // inferred from electronic annotation	Glycerolipid metabolism // KEGG /// Glycerophospholipid metabolism // KEGG /// Ether lipid metabolism // KEGG
202204_s_at	Hs.295137	autocrine motility factor receptor	AMFR	chr16q21	ENSG00000159461	267	P26442 /// Q1RN03 /// Q6PGR1 /// Q9UKV5	---	603243	NP_001135.3	NM_001144	6512 // ubiquitin cycle // inferred from electronic annotation /// 6928 // cell motility // traceable author statement /// 7165 // signal transduction // traceable author statement /// 30433 // ER-associated protein catabolism // inferred from direct assay	5783 // endoplasmic reticulum // inferred from electronic annotation /// 16020 // membrane // inferred from electronic annotation /// 16021 // integral to membrane // inferred from electronic annotation /// 16021 // integral to membrane // non-traceable author statement /// 30176 // integral to endoplasmic reticulum membrane // inferred from direct assay	4842 // ubiquitin-protein ligase activity // inferred from direct assay /// 4872 // receptor activity // inferred from physical interaction /// 4872 // receptor activity // non-traceable author statement /// 5515 // protein binding // inferred from physical interaction /// 8270 // zinc ion binding // inferred from electronic annotation /// 16874 // ligase activity // inferred from electronic anno…	---
212536_at	Hs.478429	ATPase, Class VI, type 11B	ATP11B	chr3q27	ENSG00000058063	23200	Q7Z678 /// Q8N4L6 /// Q9Y2G3	EC:3.6.3.1	605869	NP_055431.1	NM_014616	6812 // cation transport // inferred from electronic annotation /// 8152 // metabolism // inferred from electronic annotation /// 15917 // aminophospholipid transport // traceable author statement /// 6811 // ion transport // non-traceable author statement	5637 // nuclear inner membrane // non-traceable author statement /// 16020 // membrane // inferred from electronic annotation /// 16021 // integral to membrane // inferred from electronic annotation	166 // nucleotide binding // inferred from electronic annotation /// 287 // magnesium ion binding // inferred from electronic annotation /// 4012 // phospholipid-translocating ATPase activity // traceable author statement /// 5524 // ATP binding // inferred from electronic annotation /// 15075 // ion transporter activity // non-traceable author statement /// 16787 // hydrolase activity // inferre…	---
220975_s_at	Hs.201398	C1q and tumor necrosis factor related protein 1 /// C1q and tumor necrosis factor related protein 1	C1QTNF1	chr17q25.3	ENSG00000173918	114897	Q6ZMH6 /// Q9BXJ1	---	---	NP_112230.1 /// NP_940995.1 /// NP_940996.1	NM_030968 /// NM_198593 /// NM_198594	6817 // phosphate transport // inferred from electronic annotation	5737 // cytoplasm // inferred from electronic annotation	---	---
224794_s_at	Hs.495230	cerebral endothelial cell adhesion molecule 1	CEECAM1	chr9q34.11	ENSG00000167123	51148	Q2VPJ4 /// Q4KMP2 /// Q8N107 /// Q96EZ5 /// Q9HBP2 /// Q9P226 /// Q9UMW5	---	---	NP_057258.2	NM_016174	6928 // cell motility // traceable author statement /// 7155 // cell adhesion // inferred from direct assay /// 7159 // leukocyte adhesion // traceable author statement /// 9103 // lipopolysaccharide biosynthesis // inferred from electronic annotation	5624 // membrane fraction // not recorded /// 5886 // plasma membrane // non-traceable author statement /// 16021 // integral to membrane // not recorded	8475 // procollagen-lysine 5-dioxygenase activity // inferred from electronic annotation /// 16702 // oxidoreductase activity, acting on single donors with incorporation of molecular oxygen, incorporation of two atoms of oxygen // inferred from electronic annotation	---
1557394_at	Hs.249600	discs, large (Drosophila) homolog-associated protein 4	DLGAP4	chr20q11.23	---	22839	Q5T2Y6 /// Q6ZUR8 /// Q9Y2H0	---	---	NP_001035951.1 /// NP_055717.2 /// NP_892118.1	NM_001042486 /// NM_014902 /// NM_183006	7267 // cell-cell signaling // inferred from electronic annotation	16020 // membrane // inferred from electronic annotation	---	---
211958_at	Hs.369982	insulin-like growth factor binding protein 5	IGFBP5	chr2q33-q36	ENSG00000115461	3488	P24593 /// Q5U0A3 /// Q8WV97 /// Q96HT5	---	146734	NP_000590.1	NM_000599	1558 // regulation of cell growth // inferred from electronic annotation /// 7165 // signal transduction // non-traceable author statement	5576 // extracellular region // non-traceable author statement /// 5783 // endoplasmic reticulum // inferred from electronic annotation /// 5576 // extracellular region // inferred from electronic annotation	5520 // insulin-like growth factor binding // inferred from electronic annotation /// 19838 // growth factor binding // inferred from electronic annotation	---
225303_at	Hs.609291	kin of IRRE like (Drosophila)	KIRREL	chr1q21-q25	ENSG00000183853	55243	Q8NBG7	---	607428	NP_060710.2	NM_018240	7155 // cell adhesion // inferred from electronic annotation	16020 // membrane // inferred from electronic annotation /// 16021 // integral to membrane // inferred from electronic annotation	4872 // receptor activity // inferred from electronic annotation /// 5515 // protein binding // inferred from electronic annotation	---
218717_s_at	Hs.374191	leprecan-like 1	LEPREL1	chr3q28	ENSG00000090530	55214	Q8IVL5	---	610341	NP_060662.2	NM_018192	19538 // protein metabolism // inferred from electronic annotation	5783 // endoplasmic reticulum // inferred from electronic annotation	5488 // binding // inferred from electronic annotation /// 5506 // iron ion binding // inferred from electronic annotation /// 16491 // oxidoreductase activity // inferred from electronic annotation /// 16702 // oxidoreductase activity, acting on single donors with incorporation of molecular oxygen, incorporation of two atoms of oxygen // inferred from electronic annotation /// 16706 // oxidoredu…	---
209205_s_at	Hs.436792	LIM domain only 4	LMO4	chr1p22.3	ENSG00000143013	8543	P61968 /// Q53QP9 /// Q7GHE2	---	603129	NP_006760.1	NM_006769	1843 // neural tube closure // inferred from sequence or structural similarity /// 6350 // transcription // inferred from electronic annotation /// 6355 // regulation of transcription, DNA-dependent // inferred from electronic annotation /// 6366 // transcription from RNA polymerase II promoter // inferred from sequence or structural similarity /// 6457 // protein folding // inferred from electro…	5667 // transcription factor complex // inferred from sequence or structural similarity /// 5739 // mitochondrion // inferred from electronic annotation	3700 // transcription factor activity // traceable author statement /// 8134 // transcription factor binding // inferred from sequence or structural similarity /// 8270 // zinc ion binding // inferred from electronic annotation /// 46872 // metal ion binding // inferred from electronic annotation /// 5515 // protein binding // inferred from sequence or structural similarity /// 166 // nucleotide …	---
203506_s_at	Hs.409226	mediator of RNA polymerase II transcription, subunit 12 homolog (S. cerevisiae)	MED12	chrXq13	ENSG00000184634	9968	Q7Z3Z5 /// Q8WWP6 /// Q93074	---	300188	NP_005111.2	NM_005120	6350 // transcription // inferred from electronic annotation /// 6355 // regulation of transcription, DNA-dependent // inferred from electronic annotation /// 6367 // transcription initiation from RNA polymerase II promoter // inferred from direct assay /// 30521 // androgen receptor signaling pathway // inferred from direct assay /// 45944 // positive regulation of transcription from RNA polymer…	119 // mediator complex // inferred from direct assay /// 5634 // nucleus // inferred from direct assay /// 5634 // nucleus // inferred from electronic annotation	4872 // receptor activity // inferred from direct assay /// 16455 // RNA polymerase II transcription mediator activity // inferred from direct assay /// 30374 // ligand-dependent nuclear receptor transcription coactivator activity // non-traceable author statement /// 42809 // vitamin D receptor binding // non-traceable author statement /// 46966 // thyroid hormone receptor binding // inferred fr…	---
211342_x_at	Hs.409226	mediator of RNA polymerase II transcription, subunit 12 homolog (S. cerevisiae)	MED12	chrXq13	ENSG00000184634	9968	Q7Z3Z5 /// Q8WWP6 /// Q93074	---	300188	NP_005111.2	NM_005120	6350 // transcription // inferred from electronic annotation /// 6355 // regulation of transcription, DNA-dependent // inferred from electronic annotation /// 6367 // transcription initiation from RNA polymerase II promoter // inferred from direct assay /// 30521 // androgen receptor signaling pathway // inferred from direct assay /// 45944 // positive regulation of transcription from RNA polymer…	119 // mediator complex // inferred from direct assay /// 5634 // nucleus // inferred from direct assay /// 5634 // nucleus // inferred from electronic annotation	4872 // receptor activity // inferred from direct assay /// 16455 // RNA polymerase II transcription mediator activity // inferred from direct assay /// 30374 // ligand-dependent nuclear receptor transcription coactivator activity // non-traceable author statement /// 42809 // vitamin D receptor binding // non-traceable author statement /// 46966 // thyroid hormone receptor binding // inferred fr…	---
216071_x_at	Hs.409226	mediator of RNA polymerase II transcription, subunit 12 homolog (S. cerevisiae)	MED12	chrXq13	ENSG00000184634	9968	Q7Z3Z5 /// Q8WWP6 /// Q93074	---	300188	NP_005111.2	NM_005120	6350 // transcription // inferred from electronic annotation /// 6355 // regulation of transcription, DNA-dependent // inferred from electronic annotation /// 6367 // transcription initiation from RNA polymerase II promoter // inferred from direct assay /// 30521 // androgen receptor signaling pathway // inferred from direct assay /// 45944 // positive regulation of transcription from RNA polymer…	119 // mediator complex // inferred from direct assay /// 5634 // nucleus // inferred from direct assay /// 5634 // nucleus // inferred from electronic annotation	4872 // receptor activity // inferred from direct assay /// 16455 // RNA polymerase II transcription mediator activity // inferred from direct assay /// 30374 // ligand-dependent nuclear receptor transcription coactivator activity // non-traceable author statement /// 42809 // vitamin D receptor binding // non-traceable author statement /// 46966 // thyroid hormone receptor binding // inferred fr…	---
207564_x_at	Hs.405410	O-linked N-acetylglucosamine (GlcNAc) transferase (UDP-N-acetylglucosamine:polypeptide-N-acetylglucosaminyl transferase)	OGT	chrXq13	ENSG00000147162	8473	O15294 /// Q548W1	---	300255	NP_858058.1 /// NP_858059.1	NM_181672 /// NM_181673	6493 // protein amino acid O-linked glycosylation // traceable author statement /// 7165 // signal transduction // traceable author statement /// 7584 // response to nutrient // traceable author statement /// 6493 // protein amino acid O-linked glycosylation // inferred from sequence or structural similarity /// 7165 // signal transduction // inferred from sequence or structural similarity /// 75…	5634 // nucleus // traceable author statement /// 5829 // cytosol // traceable author statement /// 5634 // nucleus // inferred from sequence or structural similarity /// 5829 // cytosol // inferred from sequence or structural similarity /// 5634 // nucleus // inferred from electronic annotation	5515 // protein binding // inferred from physical interaction /// 8375 // acetylglucosaminyltransferase activity // traceable author statement /// 16757 // transferase activity, transferring glycosyl groups // inferred from electronic annotation /// 5515 // protein binding // inferred from sequence or structural similarity /// 8375 // acetylglucosaminyltransferase activity // inferred from sequen…	---
214484_s_at	Hs.522087	opioid receptor, sigma 1	OPRS1	chr9p13.3	ENSG00000147955	10280	Q0Z9W6 /// Q153Z1 /// Q2TSD1 /// Q53GN2 /// Q7Z653 /// Q8N7H3 /// Q99720 /// Q9NYX0	---	601978	NP_005857.1 /// NP_671513.1 /// NP_671514.1	NM_005866 /// NM_147157 /// NM_147158	6696 // ergosterol biosynthesis // inferred from electronic annotation	5783 // endoplasmic reticulum // inferred from electronic annotation /// 5887 // integral to plasma membrane // traceable author statement /// 16021 // integral to membrane // traceable author statement	247 // C-8 sterol isomerase activity // inferred from electronic annotation /// 4872 // receptor activity // inferred from electronic annotation /// 8144 // drug binding // traceable author statement	---
203244_at	Hs.567327	peroxisomal biogenesis factor 5	PEX5	chr12p13.3	ENSG00000139197	5830	P50542 /// Q96FN7	---	202370 /// 214100 /// 600414	NP_000310.2	NM_000319	15031 // protein transport // inferred from electronic annotation /// 6810 // transport // inferred from electronic annotation	5777 // peroxisome // traceable author statement /// 5778 // peroxisomal membrane // traceable author statement /// 5777 // peroxisome // inferred from electronic annotation	5052 // peroxisome targeting signal-1 binding // traceable author statement /// 5488 // binding // inferred from electronic annotation /// 5515 // protein binding // inferred from physical interaction	---
241916_at	Hs.130759	Phospholipid scramblase 1	PLSCR1	chr3q23	---	5359	O15162 /// Q8WVK1	---	604170	NP_066928.1	NM_021105	9615 // response to virus // inferred from electronic annotation /// 17121 // phospholipid scrambling // traceable author statement /// 30168 // platelet activation // non-traceable author statement	5886 // plasma membrane // traceable author statement /// 16021 // integral to membrane // inferred from electronic annotation /// 16020 // membrane // inferred from electronic annotation	5509 // calcium ion binding // non-traceable author statement /// 5515 // protein binding // inferred from physical interaction /// 17128 // phospholipid scramblase activity // traceable author statement /// 5509 // calcium ion binding // inferred from electronic annotation	---
229001_at	Hs.601513	Protein phosphatase 1, regulatory (inhibitor) subunit 3E	PPP1R3E	chr14q11.2	---	90673	Q86SI2 /// Q9H7J1	---	---	XP_932122.1 /// XP_945162.1	XM_927029 /// XM_940069	---	---	---	---
208720_s_at	Hs.282901	RNA binding motif protein 39	RBM39	chr20q11.22	ENSG00000131051	9584	Q14498 /// Q68DD9 /// Q6MZY7 /// Q6N037 /// Q7Z3L0	---	604739	NP_004893.1 /// NP_909122.1 /// NP_909125.1 /// NP_909129.1 /// NP_909132.1	NM_004902 /// NM_184234 /// NM_184237 /// NM_184241 /// NM_184244	398 // nuclear mRNA splicing, via spliceosome // inferred from electronic annotation /// 6350 // transcription // inferred from electronic annotation /// 6355 // regulation of transcription, DNA-dependent // inferred from electronic annotation /// 6397 // mRNA processing // inferred from electronic annotation /// 6396 // RNA processing // traceable author statement	5634 // nucleus // inferred from electronic annotation /// 5654 // nucleoplasm // traceable author statement	166 // nucleotide binding // inferred from electronic annotation /// 3676 // nucleic acid binding // inferred from electronic annotation /// 3723 // RNA binding // inferred from electronic annotation	mRNA_processing_Reactome // GenMAPP /// mRNA_processing_Reactome // GenMAPP
209148_at	Hs.388034	retinoid X receptor, beta	RXRB	chr6p21.3	ENSG00000206218 /// ENSG00000206289 /// ENSG00000204231	6257	P28702 /// Q06310 /// Q59G65 /// Q5STP9	---	180246	NP_068811.1	NM_021976	6350 // transcription // inferred from electronic annotation /// 6355 // regulation of transcription, DNA-dependent // inferred from electronic annotation	5634 // nucleus // inferred from electronic annotation /// 5634 // nucleus // not recorded	3700 // transcription factor activity // inferred from electronic annotation /// 3700 // transcription factor activity // non-traceable author statement /// 3707 // steroid hormone receptor activity // inferred from electronic annotation /// 3713 // transcription coactivator activity // traceable author statement /// 4886 // retinoid-X receptor activity // traceable author statement /// 5496 // s…	Nuclear_Receptors // GenMAPP /// Nuclear_Receptors // GenMAPP
209352_s_at	Hs.13999	SIN3 homolog B, transcription regulator (yeast)	SIN3B	chr19p13.11	ENSG00000127511	23309	O75182 /// Q2NL91	---	607777	NP_056075.1	NM_015260	6350 // transcription // inferred from electronic annotation /// 6355 // regulation of transcription, DNA-dependent // inferred from electronic annotation	5634 // nucleus // inferred from electronic annotation	5515 // protein binding // inferred from physical interaction	---
39705_at	Hs.13999	SIN3 homolog B, transcription regulator (yeast)	SIN3B	chr19p13.11	ENSG00000127511	23309	O75182 /// Q2NL91	---	607777	NP_056075.1	NM_015260	6350 // transcription // inferred from electronic annotation /// 6355 // regulation of transcription, DNA-dependent // inferred from electronic annotation	5634 // nucleus // inferred from electronic annotation	5515 // protein binding // inferred from physical interaction	---
221500_s_at	Hs.307913	syntaxin 16	STX16	chr20q13.32	ENSG00000124222	8675	O14662 /// Q6GMS8 /// Q96JR6 /// Q96NX8	---	603666	NP_001001433.1 /// NP_003754.2	NM_001001433 /// NM_003763	6886 // intracellular protein transport // inferred from electronic annotation /// 6891 // intra-Golgi vesicle-mediated transport // traceable author statement /// 6810 // transport // inferred from electronic annotation /// 15031 // protein transport // inferred from electronic annotation /// 6898 // receptor mediated endocytosis // inferred from electronic annotation	5737 // cytoplasm // traceable author statement /// 5792 // microsome // traceable author statement /// 5794 // Golgi apparatus // traceable author statement /// 5795 // Golgi stack // not recorded /// 16020 // membrane // inferred from electronic annotation /// 16021 // integral to membrane // inferred from electronic annotation	5486 // t-SNARE activity // traceable author statement /// 8565 // protein transporter activity // inferred from electronic annotation /// 5484 // SNAP receptor activity // traceable author statement /// 5044 // scavenger receptor activity // inferred from electronic annotation	---
220036_s_at	Hs.272838	syntaxin 6 /// limb region 1 homolog (mouse)-like	STX6 /// LMBR1L	chr1q25.3 /// chr12q13.12	ENSG00000139636	10228 /// 55716	O43752 /// Q6UX01	---	603944 /// 610007	NP_005810.1 /// NP_060583.1	NM_005819 /// NM_018113	6886 // intracellular protein transport // inferred from electronic annotation /// 6906 // vesicle fusion // inferred from physical interaction /// 6897 // endocytosis // inferred from electronic annotation /// 6810 // transport // inferred from electronic annotation /// 15031 // protein transport // inferred from electronic annotation	5769 // early endosome // inferred from direct assay /// 5886 // plasma membrane // traceable author statement /// 5887 // integral to plasma membrane // not recorded /// 30136 // clathrin-coated vesicle // traceable author statement /// 48471 // perinuclear region // inferred from direct assay /// 16020 // membrane // inferred from electronic annotation /// 16021 // integral to membrane // infer…	5515 // protein binding // inferred from physical interaction /// 8565 // protein transporter activity // inferred from electronic annotation /// 4872 // receptor activity // inferred from electronic annotation	---
201110_s_at	Hs.164226	thrombospondin 1	THBS1	chr15q15	ENSG00000137801	7057	P07996 /// Q59E99	---	188060	NP_003237.2	NM_003246	6928 // cell motility // not recorded /// 7155 // cell adhesion // inferred from electronic annotation /// 7275 // development // traceable author statement /// 7399 // nervous system development // not recorded /// 7596 // blood coagulation // not recorded	5576 // extracellular region // non-traceable author statement /// 5576 // extracellular region // inferred from electronic annotation	4866 // endopeptidase inhibitor activity // traceable author statement /// 4871 // signal transducer activity // traceable author statement /// 5198 // structural molecule activity // inferred from electronic annotation /// 5509 // calcium ion binding // inferred from electronic annotation /// 5515 // protein binding // inferred from electronic annotation /// 8201 // heparin binding // inferred f…	TGF_Beta_Signaling_Pathway // GenMAPP /// Inflammatory_Response_Pathway // GenMAPP
221507_at	Hs.631637	transportin 2 (importin 3, karyopherin beta 2b)	TNPO2	chr19p13.13	---	30000	O14787 /// Q4LE60 /// Q6IN77	---	603002	NP_038461.2	NM_013433	59 // protein import into nucleus, docking // inferred from electronic annotation /// 15031 // protein transport // inferred from electronic annotation /// 6810 // transport // inferred from electronic annotation	5634 // nucleus // inferred from electronic annotation /// 5634 // nucleus // traceable author statement /// 5643 // nuclear pore // inferred from electronic annotation /// 5737 // cytoplasm // inferred from electronic annotation /// 5737 // cytoplasm // traceable author statement	5488 // binding // inferred from electronic annotation /// 8139 // nuclear localization sequence binding // traceable author statement /// 8565 // protein transporter activity // inferred from electronic annotation	---
208723_at	Hs.171501	ubiquitin specific peptidase 11	USP11	chrXp11.23	ENSG00000102226	8237	P51784 /// Q6P453	EC:3.1.2.15	300050	NP_004642.2	NM_004651	6511 // ubiquitin-dependent protein catabolism // inferred from electronic annotation /// 6512 // ubiquitin cycle // inferred from electronic annotation	5634 // nucleus // inferred from electronic annotation	4197 // cysteine-type endopeptidase activity // inferred from electronic annotation /// 4197 // cysteine-type endopeptidase activity // traceable author statement /// 4221 // ubiquitin thiolesterase activity // inferred from electronic annotation /// 8233 // peptidase activity // inferred from electronic annotation /// 8234 // cysteine-type peptidase activity // inferred from electronic annotatio…	---

## Sheet: Up in early stage
Probe Set ID	UniGene ID	Gene Title	Gene Symbol	Chromosomal Location	Ensembl	Entrez Gene	SwissProt	EC	OMIM	RefSeq Protein ID	RefSeq Transcript ID	Gene Ontology Biological Process	Gene Ontology Cellular Component	Gene Ontology Molecular Function	Pathway
1560025_at	Hs.522202	CDNA FLJ37325 fis, clone BRAMY2018295	---	---	---	---	---	---	---	---	---	---	---	---	---
1560760_s_at	Hs.639335	Homo sapiens, clone IMAGE:5587935, mRNA	---	---	---	---	---	---	---	---	---	---	---	---	---
1562596_at	Hs.618449	CDNA clone IMAGE:5767930	---	---	---	---	---	---	---	---	---	---	---	---	---
207731_at	---	---	---	---	---	---	Q9P0Y9	---	---	---	---	---	---	---	---
220691_at	---	---	---	---	---	---	---	---	---	---	---	---	---	---	---
222968_at	---	---	---	---	---	---	---	---	---	---	---	---	---	---	---
227497_at	Hs.586722	CDNA FLJ11723 fis, clone HEMBA1005314	---	---	---	---	---	---	---	---	---	---	---	---	---
227498_at	Hs.586722	CDNA FLJ11723 fis, clone HEMBA1005314	---	---	---	---	---	---	---	---	---	---	---	---	---
228251_at	---	---	---	---	---	---	---	---	---	---	---	---	---	---	---
228638_at	Hs.469359	Transcribed locus, strongly similar to NP_689873.1 hypothetical protein MGC34648 [Homo sapiens]	---	---	---	---	---	---	---	---	---	---	---	---	---
229465_s_at	Hs.408456	Transcribed locus, strongly similar to NP_002841.2 protein tyrosine phosphatase, receptor type, sigma isoform 1 precursor; protein tyrosine phosphatase PTPsigma [Homo sapiens]	---	---	---	---	---	---	---	---	---	---	---	---	---
229713_at	Hs.57079	CDNA FLJ13267 fis, clone OVARC1000964	---	---	---	---	---	---	---	---	---	---	---	---	---
232556_at	Hs.636817	CDNA FLJ11890 fis, clone HEMBA1007256	---	---	---	---	---	---	---	---	---	---	---	---	---
235109_at	Hs.596026	CDNA FLJ40581 fis, clone THYMU2007729	---	---	ENSG00000132846	---	---	---	---	---	---	---	---	---	---
241139_at	Hs.101120	Transcribed locus	---	---	---	---	---	---	---	---	---	---	---	---	---
241951_at	---	---	---	---	---	---	---	---	---	---	---	---	---	---	---
242198_at	Hs.613837	Transcribed locus	---	---	---	---	---	---	---	---	---	---	---	---	---
242420_at	---	---	---	---	---	---	---	---	---	---	---	---	---	---	---
243323_s_at	Hs.569686	MRNA; cDNA DKFZp566M0947 (from clone DKFZp566M0947)	---	---	---	---	---	---	---	---	---	---	---	---	---
244612_at	---		---	---	---	---	---	---	---	---	---	---	---	---	---
225054_x_at	Hs.293560 /// Hs.636640	Archaemetzincins-2 /// MRNA; cDNA DKFZp434K0626 (from clone DKFZp434K0626)	AMZ2	chr17q24.2	---	51321	Q66K37 /// Q6ZU00 /// Q86W34	---	---	NP_001028741.1 /// NP_001028742.1 /// NP_001028743.1 /// NP_001028744.1 /// NP_001028746.1 /// NP_057711.3	NM_001033569 /// NM_001033570 /// NM_001033571 /// NM_001033572 /// NM_001033574 /// NM_016627	6508 // proteolysis // inferred from electronic annotation	---	8237 // metallopeptidase activity // inferred from electronic annotation /// 8270 // zinc ion binding // inferred from electronic annotation /// 46872 // metal ion binding // inferred from electronic annotation /// 8233 // peptidase activity // inferred from electronic annotation /// 16787 // hydrolase activity // inferred from electronic annotation	---
209870_s_at	Hs.525718	amyloid beta (A4) precursor protein-binding, family A, member 2 (X11-like)	APBA2	chr15q11-q12	ENSG00000034053	321	Q59G28 /// Q5XKC0 /// Q6ZVB1 /// Q99767	---	602712	NP_005494.2	NM_005503	7399 // nervous system development // traceable author statement /// 15031 // protein transport // inferred from electronic annotation /// 6810 // transport // inferred from electronic annotation	---	5515 // protein binding // inferred from physical interaction /// 5515 // protein binding // inferred from electronic annotation /// 5515 // protein binding // traceable author statement	---
1560851_at	Hs.351856	chromosome 10 open reading frame 136	C10orf136	chr10q11.21	---	414260	Q8WVI9	---	---	XP_931476.1 /// XP_941961.1	XM_926383 /// XM_936868	---	---	---	---
234457_at	Hs.512758	chromosome 6 open reading frame 12	C6orf12	chr6p21.33	---	80862	Q2KJ03 /// Q6UXQ7 /// Q6ZU40	---	---	XP_379403.2 /// XP_950250.1	XM_379403 /// XM_945157	---	---	---	---
1561271_at	Hs.328147	coiled-coil domain containing 144C	CCDC144C	chr17p11.2	ENSG00000154898	9720	Q8IYA2	---	---	XP_935492.1 /// XP_939819.1 /// XP_939820.1 /// XP_939821.1 /// XP_939822.1	XM_930399 /// XM_934726 /// XM_934727 /// XM_934728 /// XM_934729	---	---	---	---
211156_at	Hs.512599	cyclin-dependent kinase inhibitor 2A (melanoma, p16, inhibits CDK4)	CDKN2A	chr9p21	ENSG00000147889	1029	P42771 /// Q5ZEY9 /// Q8N726	---	151623 /// 155601 /// 155755 /// 600160 /// 606719	NP_000068.1 /// NP_478102.1 /// NP_478104.2	NM_000077 /// NM_058195 /// NM_058197	75 // cell cycle checkpoint // traceable author statement /// 79 // regulation of cyclin-dependent protein kinase activity // traceable author statement /// 6350 // transcription // inferred from electronic annotation /// 6355 // regulation of transcription, DNA-dependent // inferred from electronic annotation /// 6364 // rRNA processing // inferred from electronic annotation /// 6915 // apoptosi…	5634 // nucleus // inferred from electronic annotation /// 5634 // nucleus // not recorded	3677 // DNA binding // inferred from electronic annotation /// 4861 // cyclin-dependent protein kinase inhibitor activity // traceable author statement /// 5515 // protein binding // inferred from physical interaction /// 16301 // kinase activity // inferred from electronic annotation	Cell_cycle_KEGG // GenMAPP /// G1_to_S_cell_cycle_Reactome // GenMAPP
204373_s_at	Hs.557659	centrosomal protein 350kDa	CEP350	chr1p36.13-q41	ENSG00000135837	9857	Q5VT06 /// Q7LGH1	---	---	NP_055625.3	NM_014810	6605 // protein targeting // inferred from electronic annotation	5634 // nucleus // inferred from electronic annotation /// 5742 // mitochondrial outer membrane translocase complex // inferred from electronic annotation	---	---
220335_x_at	Hs.268700	carboxylesterase 3 (brain)	CES3	chr16q22.1	ENSG00000172828	79984	Q6UWW8 /// Q7Z6J1 /// Q8N7Y3 /// Q9H6X7	---	---	NP_079198.2	NM_024922	---	5783 // endoplasmic reticulum // inferred from electronic annotation	4759 // serine esterase activity // inferred from electronic annotation /// 16787 // hydrolase activity // inferred from electronic annotation /// 4091 // carboxylesterase activity // inferred from electronic annotation	---
233502_at	Hs.12723	Contactin 3 (plasmacytoma associated)	CNTN3	chr3p26	---	5067	Q9P232	---	601325	NP_065923.1	NM_020872	7155 // cell adhesion // inferred from electronic annotation	16020 // membrane // inferred from electronic annotation	5515 // protein binding // inferred from electronic annotation /// 48503 // GPI anchor binding // inferred from electronic annotation	---
244187_at	Hs.512181	Chromosome X open reading frame 33	CXorf33	chrXq21.1	---	139322	Q3KNU7 /// Q68DW4 /// Q6UXV4	---	---	NP_940852.2	NM_198450	---	---	---	---
229738_at	Hs.577398	dynein, axonemal, heavy polypeptide 10	DNAH10	chr12q24.31	ENSG00000197653	196385	O95495 /// Q6ZUC9 /// Q6ZUP6 /// Q8IVF4 /// Q8N761	---	605884	NP_997320.1	NM_207437	7018 // microtubule-based movement // inferred from electronic annotation	19861 // flagellum // inferred from electronic annotation /// 30286 // dynein complex // inferred from electronic annotation	166 // nucleotide binding // inferred from electronic annotation /// 3777 // microtubule motor activity // inferred from electronic annotation /// 5524 // ATP binding // inferred from electronic annotation /// 16887 // ATPase activity // inferred from electronic annotation /// 17111 // nucleoside-triphosphatase activity // inferred from electronic annotation	---
219651_at	Hs.317659	developmental pluripotency associated 4	DPPA4	chr3q13.13	ENSG00000121570	55211	Q7L190 /// Q9H9H0	---	---	NP_060659.2	NM_018189	---	5634 // nucleus // inferred from electronic annotation	5515 // protein binding // inferred from physical interaction	---
1555118_at	Hs.441145	ectonucleoside triphosphate diphosphohydrolase 3	ENTPD3	chr3p21.3	---	956	O75355 /// Q8N6K2	---	603161	NP_001239.1	NM_001248	---	16020 // membrane // inferred from electronic annotation /// 16021 // integral to membrane // inferred from electronic annotation	287 // magnesium ion binding // inferred from electronic annotation /// 5509 // calcium ion binding // inferred from electronic annotation /// 16787 // hydrolase activity // inferred from electronic annotation	---
206794_at	Hs.390729	v-erb-a erythroblastic leukemia viral oncogene homolog 4 (avian)	ERBB4	chr2q33.3-q34	---	2066	Q15303 /// Q2M1W1 /// Q59EW4	EC:2.7.10.1	600543	NP_001036064.1 /// NP_005226.1	NM_001042599 /// NM_005235	6468 // protein amino acid phosphorylation // inferred from electronic annotation /// 7165 // signal transduction // inferred from direct assay /// 7169 // transmembrane receptor protein tyrosine kinase signaling pathway // inferred from electronic annotation /// 7275 // development // traceable author statement /// 8283 // cell proliferation // traceable author statement	5887 // integral to plasma membrane // traceable author statement /// 16020 // membrane // inferred from electronic annotation /// 16021 // integral to membrane // inferred from electronic annotation	166 // nucleotide binding // inferred from electronic annotation /// 4872 // receptor activity // inferred from electronic annotation /// 5006 // epidermal growth factor receptor activity // inferred from electronic annotation /// 5515 // protein binding // inferred from physical interaction /// 5524 // ATP binding // inferred from electronic annotation /// 16740 // transferase activity // inferr…	Calcium signaling pathway // KEGG /// Cytokine-cytokine receptor interaction // KEGG /// Apoptosis // KEGG /// Dorso-ventral axis formation // KEGG /// Axon guidance // KEGG /// VEGF signaling pathway // KEGG /// Focal adhesion // KEGG /// Adherens junction // KEGG /// Gap junction // KEGG /// Hematopoietic cell lineage // KEGG /// Long-term depression // KEGG /// Regulation of actin cytoskeleton…
241252_at	Hs.99480	establishment of cohesion 1 homolog 2 (S. cerevisiae)	ESCO2	chr8p21.1	---	157570	Q49AP4 /// Q56NI9	---	268300 /// 269000 /// 609353	NP_001017420.1	NM_001017420	7049 // cell cycle // inferred from electronic annotation	5634 // nucleus // inferred from electronic annotation	8270 // zinc ion binding // inferred from electronic annotation /// 8415 // acyltransferase activity // inferred from electronic annotation /// 16740 // transferase activity // inferred from electronic annotation /// 46872 // metal ion binding // inferred from electronic annotation	---
209631_s_at	Hs.406094	G protein-coupled receptor 37 (endothelin receptor type B-like)	GPR37	chr7q31	ENSG00000170775	2861	O15354	---	602583	NP_005293.1	NM_005302	7165 // signal transduction // inferred from electronic annotation /// 7186 // G-protein coupled receptor protein signaling pathway // traceable author statement /// 7186 // G-protein coupled receptor protein signaling pathway // inferred from electronic annotation	5887 // integral to plasma membrane // traceable author statement /// 16020 // membrane // inferred from electronic annotation /// 16021 // integral to membrane // inferred from electronic annotation	1584 // rhodopsin-like receptor activity // inferred from electronic annotation /// 4872 // receptor activity // inferred from electronic annotation /// 16526 // G-protein coupled receptor activity, unknown ligand // inferred from electronic annotation /// 4871 // signal transducer activity // inferred from electronic annotation /// 4930 // G-protein coupled receptor activity // inferred from ele…	GPCRDB_Class_A_Rhodopsin-like // GenMAPP
229714_at	Hs.171001	heparan sulfate 6-O-sulfotransferase 3	HS6ST3	chr13q32.1	---	266722	Q8IZP7 /// Q8NBA0	---	609401	NP_703157.2	NM_153456	---	16020 // membrane // inferred from electronic annotation /// 16021 // integral to membrane // inferred from electronic annotation	16740 // transferase activity // inferred from electronic annotation	---
213598_at	Hs.533222	Dimethyladenosine transferase	HSA9761	chr5q11-q14	---	27292	Q9UNQ2	---	---	NP_055288.1	NM_014473	154 // rRNA modification // inferred from electronic annotation /// 6364 // rRNA processing // inferred from electronic annotation	5634 // nucleus // inferred from electronic annotation	179 // rRNA (adenine-N6,N6-)-dimethyltransferase activity // inferred from electronic annotation /// 8168 // methyltransferase activity // inferred from electronic annotation /// 16740 // transferase activity // inferred from electronic annotation /// 8649 // rRNA methyltransferase activity // inferred from electronic annotation /// 16433 // rRNA (adenine) methyltransferase activity // inferred f…	---
231500_s_at	Hs.444600	SLC7A5 pseudogene	LAT1-3TM	chr16p11.2	---	81893	Q6RH21 /// Q9H3K6	---	---	---	NR_002593	---	---	30528 // transcription regulator activity // inferred from electronic annotation	---
232953_at	Hs.566209	hypothetical LOC400723 /// hypothetical LOC400807 /// hypothetical LOC440550 /// hypothetical protein LOC642263 /// similar to hypothetical gene supported by AK024248; AL137733 /// similar to hypothetical gene supported by AK024248; AL137733	LOC400723 /// LOC400807 /// LOC440550 /// LOC642263 /// LOC653056 /// LOC653340	chr11p15.5 /// chr5q35.3 /// chr1p36.33 /// chr6p25.3 /// chr7p22.3	---	400723 /// 400807 /// 440550 /// 642263 /// 653056 /// 653340	---	---	---	XP_375667.2 /// XP_375845.2 /// XP_496251.2 /// XP_496330.2 /// XP_496672.2 /// XP_930881.1 /// XP_930904.1 /// XP_931022.1 /// XP_934731.1 /// XP_935588.1 /// XP_935687.1 /// XP_935693.1 /// XP_935711.1 /// XP_935728.1 /// XP_935734.1 /// XP_935750.1 /// XP_935765.1 /// XP_935778.1 /// XP_935791.1 /// XP_935802.1 /// XP_935815.1 /// XP_935837.1 /// XP_935848.1 /// XP_935855.1 /// XP_935864.1 ///…	XM_375667 /// XM_375845 /// XM_496251 /// XM_496330 /// XM_496672 /// XM_925788 /// XM_925811 /// XM_925929 /// XM_929638 /// XM_930495 /// XM_930594 /// XM_930600 /// XM_930618 /// XM_930635 /// XM_930641 /// XM_930657 /// XM_930672 /// XM_930685 /// XM_930698 /// XM_930709 /// XM_930722 /// XM_930744 /// XM_930755 /// XM_930762 /// XM_930771 /// XM_930781 /// XM_930802 /// XM_930845 /// XM_9308…	7049 // cell cycle // inferred from electronic annotation	---	5525 // GTP binding // inferred from electronic annotation	---
239076_at	Hs.520804	Similar to cell division cycle 10 homolog	LOC441220	chr7p13	---	441220	Q6ZRS0	---	---	---	---	---	---	---	---
1558579_at	Hs.587089	hypothetical protein LOC642691	LOC642691	chr2p11.1	---	642691	Q8N9C2	---	---	XP_931235.1	XM_926142	---	---	---	---
222159_at	Hs.497626	Plexin A2	PLXNA2	chr1q32.2	---	5362	O75051 /// Q8N5M2 /// Q9HAE7	---	601054	NP_079455.2	NM_025179	7275 // development // inferred from electronic annotation	16020 // membrane // inferred from electronic annotation /// 16021 // integral to membrane // inferred from electronic annotation	4872 // receptor activity // inferred from electronic annotation	---
227032_at	Hs.632915	plexin A2	PLXNA2	chr1q32.2	ENSG00000076356	5362	Q96DQ4	---	601054	NP_079455.2	NM_025179	7275 // development // inferred from electronic annotation	16020 // membrane // inferred from electronic annotation /// 16021 // integral to membrane // inferred from electronic annotation	4872 // receptor activity // inferred from electronic annotation	---
226766_at	Hs.13305	roundabout, axon guidance receptor, homolog 2 (Drosophila)	ROBO2	chr3p12.3	---	6092	Q19AB4 /// Q19AB5 /// Q8NCE6 /// Q9HCK4	---	602431	NP_002933.1	NM_002942	1657 // ureteric bud development // inferred from mutant phenotype /// 6935 // chemotaxis // inferred from electronic annotation /// 7155 // cell adhesion // inferred from electronic annotation /// 7156 // homophilic cell adhesion // inferred from direct assay /// 7420 // brain development // inferred from expression pattern /// 30154 // cell differentiation // inferred from electronic annotation…	9986 // cell surface // inferred from direct assay /// 16020 // membrane // inferred from electronic annotation /// 16021 // integral to membrane // inferred from electronic annotation /// 5863 // striated muscle thick filament // inferred from electronic annotation	8046 // axon guidance receptor activity // non-traceable author statement /// 42802 // identical protein binding // inferred from direct assay /// 5515 // protein binding // inferred from physical interaction /// 5515 // protein binding // inferred from electronic annotation	---
240425_x_at	Hs.13305	Roundabout, axon guidance receptor, homolog 2 (Drosophila)	ROBO2	chr3p12.3	---	6092	Q8NCE6 /// Q9HCK4	---	602431	NP_002933.1	NM_002942	1657 // ureteric bud development // inferred from mutant phenotype /// 6935 // chemotaxis // inferred from electronic annotation /// 7155 // cell adhesion // inferred from electronic annotation /// 7156 // homophilic cell adhesion // inferred from direct assay /// 7420 // brain development // inferred from expression pattern /// 30154 // cell differentiation // inferred from electronic annotation…	9986 // cell surface // inferred from direct assay /// 16020 // membrane // inferred from electronic annotation /// 16021 // integral to membrane // inferred from electronic annotation /// 5863 // striated muscle thick filament // inferred from electronic annotation	8046 // axon guidance receptor activity // non-traceable author statement /// 42802 // identical protein binding // inferred from direct assay /// 5515 // protein binding // inferred from physical interaction /// 5515 // protein binding // inferred from electronic annotation	---
1569124_at	Hs.267765	similar to Leucine-rich repeat protein SHOC-2 (Ras-binding protein Sur-8)	RP11-139H14.4	chr13q14.12	---	220416	---	---	---	NP_001019780.1	NM_001024609	---	---	---	---
220232_at	Hs.379191	stearoyl-CoA desaturase 5	SCD5	chr4q21.22	ENSG00000145284	79966	Q86SK9 /// Q86UC8 /// Q8NDS0 /// Q9BSN4 /// Q9H7D1	---	608370	NP_001032671.1 /// NP_079182.1	NM_001037582 /// NM_024906	6633 // fatty acid biosynthesis // inferred from electronic annotation /// 6636 // fatty acid desaturation // inferred from electronic annotation /// 8610 // lipid biosynthesis // inferred from electronic annotation	5783 // endoplasmic reticulum // inferred from electronic annotation /// 16020 // membrane // inferred from electronic annotation /// 16021 // integral to membrane // inferred from electronic annotation	4768 // stearoyl-CoA 9-desaturase activity // inferred from electronic annotation /// 5506 // iron ion binding // inferred from electronic annotation /// 16491 // oxidoreductase activity // inferred from electronic annotation /// 16717 // oxidoreductase activity, acting on paired donors, with oxidation of a pair of donors resulting in the reduction of molecular oxygen to two molecules of water //…	---
214257_s_at	Hs.534212	SEC22 vesicle trafficking protein homolog B (S. cerevisiae)	SEC22B	chr1q21.1	---	9554	---	---	604029	NP_004883.2	NM_004892	6888 // ER to Golgi vesicle-mediated transport // traceable author statement /// 15031 // protein transport // inferred from electronic annotation /// 16192 // vesicle-mediated transport // inferred from electronic annotation	5783 // endoplasmic reticulum // inferred from electronic annotation /// 5789 // endoplasmic reticulum membrane // not recorded /// 5793 // ER-Golgi intermediate compartment // inferred from direct assay /// 16020 // membrane // inferred from electronic annotation /// 16021 // integral to membrane // inferred from electronic annotation	5515 // protein binding // inferred from physical interaction	---
242536_at	Hs.205816	Solute carrier family 17 (sodium phosphate), member 1	SLC17A1	chr6p23-p21.3	---	6568	Q14916 /// Q3MIP5 /// Q5MJP8	---	182308	NP_005065.1	NM_005074	6811 // ion transport // inferred from electronic annotation /// 6814 // sodium ion transport // inferred from electronic annotation /// 6817 // phosphate transport // traceable author statement /// 6810 // transport // inferred from electronic annotation /// 6817 // phosphate transport // inferred from electronic annotation	5624 // membrane fraction // traceable author statement /// 5887 // integral to plasma membrane // traceable author statement /// 16020 // membrane // inferred from electronic annotation /// 16021 // integral to membrane // inferred from electronic annotation	5215 // transporter activity // inferred from electronic annotation /// 15293 // symporter activity // inferred from electronic annotation /// 15321 // sodium-dependent phosphate transporter activity // traceable author statement /// 31402 // sodium ion binding // inferred from electronic annotation /// 15114 // phosphate transporter activity // inferred from electronic annotation	---
220551_at	Hs.242821	solute carrier family 17 (sodium-dependent inorganic phosphate cotransporter), member 6	SLC17A6	chr11p14.3	ENSG00000091664	57084	Q9P2U8	---	607563	NP_065079.1	NM_020346	6810 // transport // inferred from electronic annotation	16020 // membrane // inferred from electronic annotation /// 16021 // integral to membrane // inferred from electronic annotation	5215 // transporter activity // inferred from electronic annotation	---
1559208_at	Hs.437696	ST7 overlapping transcript 4 (non-coding RNA)	ST7OT4	chr7q31.1-7q31.2	---	338069	---	---	---	---	NR_002329	---	---	---	---
233251_at	Hs.21379	Spermatid perinuclear RNA binding protein	STRBP	chr9q33.3	---	55342	Q32NB9 /// Q5JPA5 /// Q6ZP50 /// Q96SI9 /// Q9BUE1 /// Q9BXG4 /// Q9H0B4 /// Q9H2N8 /// Q9H7V1 /// Q9NUK4	---	---	NP_060857.2	NM_018387	---	5622 // intracellular // inferred from electronic annotation	3725 // double-stranded RNA binding // inferred from electronic annotation	---
223751_x_at	Hs.120551	toll-like receptor 10	TLR10	chr4p14	ENSG00000174123	81793	Q32MI7 /// Q32MI8 /// Q5FWG4 /// Q9BXR5	---	606270	NP_001017388.1 /// NP_112218.2	NM_001017388 /// NM_030956	6954 // inflammatory response // inferred from electronic annotation /// 45087 // innate immune response // inferred from electronic annotation /// 6955 // immune response // inferred from electronic annotation /// 6955 // immune response // non-traceable author statement	16020 // membrane // traceable author statement /// 16021 // integral to membrane // inferred from electronic annotation /// 16020 // membrane // inferred from electronic annotation	4888 // transmembrane receptor activity // traceable author statement /// 4888 // transmembrane receptor activity // inferred from electronic annotation /// 4872 // receptor activity // inferred from electronic annotation	---
217797_at	Hs.301412	ubiquitin-fold modifier conjugating enzyme 1	UFC1	chr1q23.3	ENSG00000143222	51506	Q9Y3C8	---	---	NP_057490.1	NM_016406	6512 // ubiquitin cycle // inferred from electronic annotation	---	---	---
229997_at	Hs.515130	vang-like 1 (van gogh, Drosophila)	VANGL1	chr1p11-p13.1	ENSG00000173218	81839	Q8TAA9 /// Q96J52	---	610132	NP_620409.1	NM_138959	7275 // development // inferred from electronic annotation	16020 // membrane // inferred from electronic annotation /// 16021 // integral to membrane // inferred from electronic annotation	5515 // protein binding // inferred from physical interaction	---
204590_x_at	Hs.592009	vacuolar protein sorting 33 homolog A (S. cerevisiae)	VPS33A	chr12q24.31	ENSG00000139719	65082	Q547V4 /// Q96AX1 /// Q9H6C4	---	610034	NP_075067.2	NM_022916	6904 // vesicle docking during exocytosis // inferred from electronic annotation /// 15031 // protein transport // inferred from electronic annotation /// 16192 // vesicle-mediated transport // inferred from electronic annotation /// 16192 // vesicle-mediated transport // inferred from direct assay /// 6810 // transport // inferred from electronic annotation	16020 // membrane // inferred from electronic annotation	---	---
232964_at	Hs.488157	Williams Beuren syndrome chromosome region 19	WBSCR19	chr7p13	ENSG00000136206	285955	Q8NFV5 /// Q9NTH5	---	---	NP_778234.2	NM_175064	---	---	---	---
227621_at	Hs.446091	Wilms tumor 1 associated protein	WTAP	chr6q25-q27	---	9589	Q15007 /// Q6AHX7	---	605442	NP_004897.2 /// NP_690596.1 /// NP_690597.1	NM_004906 /// NM_152857 /// NM_152858	---	5634 // nucleus // inferred from direct assay /// 31965 // nuclear membrane // inferred from direct assay /// 5634 // nucleus // inferred from electronic annotation	---	---
240296_at	Hs.98322	Zinc finger, A20 domain containing 1	ZA20D1	chr1q21.2	---	56957	Q6GQQ9	---	---	NP_064590.1	NM_020205	6512 // ubiquitin cycle // inferred from electronic annotation /// 43124 // negative regulation of I-kappaB kinase/NF-kappaB cascade // inferred from direct assay	5634 // nucleus // inferred from direct assay /// 5737 // cytoplasm // inferred from direct assay /// 5634 // nucleus // inferred from electronic annotation	3677 // DNA binding // inferred from electronic annotation /// 5515 // protein binding // inferred from physical interaction /// 8234 // cysteine-type peptidase activity // inferred from electronic annotation /// 8270 // zinc ion binding // inferred from electronic annotation /// 46872 // metal ion binding // inferred from electronic annotation /// 8233 // peptidase activity // inferred from elec…	---
226208_at	Hs.593643	zinc finger, SWIM-type containing 6	ZSWIM6	chr5q12.1	ENSG00000130449	57688	Q9HCJ5	---	---	XP_035299.6 /// XP_941366.1	XM_035299 /// XM_936273	---	---	8270 // zinc ion binding // inferred from electronic annotation /// 46872 // metal ion binding // inferred from electronic annotation	---

## Sheet: Up in late stage
Probe Set ID	UniGene ID	Gene Title	Gene Symbol	Chromosomal Location	Ensembl	Entrez Gene	SwissProt	EC	OMIM	RefSeq Protein ID	RefSeq Transcript ID	Gene Ontology Biological Process	Gene Ontology Cellular Component	Gene Ontology Molecular Function	Pathway
213532_at	---	---	---	---	ENSG00000151694	---	---	---	---	---	---	---	---	---	---
226577_at	Hs.593811	CDNA FLJ36867 fis, clone ASTRO2016491	---	---	---	---	---	---	---	---	---	---	---	---	---
223660_at	Hs.281342	adenosine A3 receptor	ADORA3	chr1p13.2	ENSG00000121933	140	P33765 /// Q6P2N6 /// Q9HBK8	---	600445	NP_000668.1 /// NP_065734.5	NM_000677 /// NM_020683	6954 // inflammatory response // traceable author statement /// 7165 // signal transduction // traceable author statement /// 7186 // G-protein coupled receptor protein signaling pathway // inferred from electronic annotation /// 7190 // adenylate cyclase activation // traceable author statement /// 8016 // regulation of heart contraction // traceable author statement /// 7165 // signal transduct…	5887 // integral to plasma membrane // traceable author statement /// 16020 // membrane // inferred from electronic annotation /// 16021 // integral to membrane // inferred from electronic annotation	1584 // rhodopsin-like receptor activity // inferred from electronic annotation /// 1613 // A3 adenosine receptor activity, G-protein coupled // inferred from electronic annotation /// 4872 // receptor activity // inferred from electronic annotation /// 1609 // adenosine receptor activity, G-protein coupled // inferred from electronic annotation /// 4871 // signal transducer activity // inferred …	GPCRDB_Class_A_Rhodopsin-like // GenMAPP /// GPCRDB_Other // GenMAPP /// Nucleotide_GPCRs // GenMAPP
200966_x_at	Hs.513490	aldolase A, fructose-bisphosphate	ALDOA	chr16q22-q24	ENSG00000149925	226	P04075 /// Q6FI10 /// Q9BWD9	EC:4.1.2.13	103850	NP_000025.1 /// NP_908930.1 /// NP_908932.1	NM_000034 /// NM_184041 /// NM_184043	6000 // fructose metabolism // traceable author statement /// 6096 // glycolysis // traceable author statement /// 6941 // striated muscle contraction // traceable author statement /// 8152 // metabolism // inferred from electronic annotation /// 6096 // glycolysis // inferred from electronic annotation	---	4332 // fructose-bisphosphate aldolase activity // traceable author statement /// 16829 // lyase activity // inferred from electronic annotation /// 5515 // protein binding // inferred from physical interaction /// 3824 // catalytic activity // inferred from electronic annotation /// 4332 // fructose-bisphosphate aldolase activity // inferred from electronic annotation	Glycolysis_and_Gluconeogenesis // GenMAPP /// Glycolysis_and_Gluconeogenesis // GenMAPP /// Glycolysis / Gluconeogenesis // KEGG /// Pentose phosphate pathway // KEGG /// Inositol metabolism // KEGG /// Fructose and mannose metabolism // KEGG /// Carbon fixation // KEGG
214687_x_at	Hs.513490	aldolase A, fructose-bisphosphate	ALDOA	chr16q22-q24	ENSG00000149925	226	P04075 /// Q6FI10 /// Q9BWD9	EC:4.1.2.13	103850	NP_000025.1 /// NP_908930.1 /// NP_908932.1	NM_000034 /// NM_184041 /// NM_184043	6000 // fructose metabolism // traceable author statement /// 6096 // glycolysis // traceable author statement /// 6941 // striated muscle contraction // traceable author statement /// 8152 // metabolism // inferred from electronic annotation /// 6096 // glycolysis // inferred from electronic annotation	---	4332 // fructose-bisphosphate aldolase activity // traceable author statement /// 16829 // lyase activity // inferred from electronic annotation /// 5515 // protein binding // inferred from physical interaction /// 3824 // catalytic activity // inferred from electronic annotation /// 4332 // fructose-bisphosphate aldolase activity // inferred from electronic annotation	Glycolysis_and_Gluconeogenesis // GenMAPP /// Glycolysis_and_Gluconeogenesis // GenMAPP /// Glycolysis / Gluconeogenesis // KEGG /// Pentose phosphate pathway // KEGG /// Inositol metabolism // KEGG /// Fructose and mannose metabolism // KEGG /// Carbon fixation // KEGG
205568_at	Hs.104624	aquaporin 9	AQP9	chr15q22.1-22.2	ENSG00000103569	366	O43315 /// Q6FGT0	---	602914	NP_066190.1	NM_020980	6833 // water transport // inferred from direct assay /// 6833 // water transport // inferred from sequence or structural similarity /// 6863 // purine transport // inferred from direct assay /// 6863 // purine transport // inferred from sequence or structural similarity /// 6955 // immune response // inferred from sequence or structural similarity /// 6970 // response to osmotic stress // inferr…	5887 // integral to plasma membrane // inferred from sequence or structural similarity /// 16020 // membrane // inferred from electronic annotation /// 16021 // integral to membrane // inferred from sequence or structural similarity /// 16021 // integral to membrane // inferred from electronic annotation /// 5887 // integral to plasma membrane // traceable author statement /// 16021 // integral t…	5275 // amine transporter activity // inferred from sequence or structural similarity /// 5275 // amine transporter activity // traceable author statement /// 5345 // purine transporter activity // inferred from direct assay /// 5345 // purine transporter activity // inferred from sequence or structural similarity /// 5350 // pyrimidine transporter activity // inferred from direct assay /// 5350 …	---
224376_s_at	Hs.584985	chromosome 20 open reading frame 24 /// chromosome 20 open reading frame 24	C20orf24	chr20q11.23	ENSG00000101084	55969	Q9BUV8 /// Q9BZT8	---	---	NP_061328.1 /// NP_955777.1	NM_018840 /// NM_199483	---	---	---	---
224972_at	Hs.472564	chromosome 20 open reading frame 52	C20orf52	chr20q11.22	ENSG00000125995	140823	P60602	---	---	NP_542786.1	NM_080748	---	16020 // membrane // inferred from electronic annotation /// 16021 // integral to membrane // inferred from electronic annotation	---	---
200625_s_at	Hs.370581	CAP, adenylate cyclase-associated protein 1 (yeast)	CAP1	chr1p34.2	ENSG00000131236	10487	Q01518	---	---	NP_006358.1	NM_006367	7163 // establishment and/or maintenance of cell polarity // traceable author statement /// 7165 // signal transduction // traceable author statement /// 7190 // adenylate cyclase activation // traceable author statement	16020 // membrane // inferred from electronic annotation	3779 // actin binding // inferred from electronic annotation	---
201850_at	Hs.516155	capping protein (actin filament), gelsolin-like	CAPG	chr2p11.2	ENSG00000042493	822	P40121	---	153615	NP_001738.2	NM_001747	6461 // protein complex assembly // non-traceable author statement /// 9613 // response to pest, pathogen or parasite // traceable author statement /// 51016 // barbed-end actin filament capping // traceable author statement /// 51016 // barbed-end actin filament capping // inferred from electronic annotation	5634 // nucleus // inferred from electronic annotation /// 8290 // F-actin capping protein complex // traceable author statement	3779 // actin binding // inferred from electronic annotation	---
205098_at	Hs.301921	chemokine (C-C motif) receptor 1	CCR1	chr3p21	ENSG00000163823	1230	P32246 /// Q5U003	---	601159	NP_001286.1	NM_001295	6935 // chemotaxis // non-traceable author statement /// 6954 // inflammatory response // traceable author statement /// 7155 // cell adhesion // traceable author statement /// 7187 // G-protein signaling, coupled to cyclic nucleotide second messenger // traceable author statement /// 7204 // elevation of cytosolic calcium ion concentration // traceable author statement /// 7267 // cell-cell sign…	5886 // plasma membrane // inferred from direct assay /// 5886 // plasma membrane // inferred from mutant phenotype /// 5887 // integral to plasma membrane // traceable author statement /// 16020 // membrane // inferred from electronic annotation /// 16021 // integral to membrane // inferred from electronic annotation /// 5886 // plasma membrane // traceable author statement	1584 // rhodopsin-like receptor activity // inferred from electronic annotation /// 4872 // receptor activity // inferred from electronic annotation /// 5515 // protein binding // inferred from physical interaction /// 16493 // C-C chemokine receptor activity // inferred from electronic annotation /// 4871 // signal transducer activity // inferred from electronic annotation /// 4930 // G-protein …	GPCRDB_Class_A_Rhodopsin-like // GenMAPP /// Peptide_GPCRs // GenMAPP
203645_s_at	Hs.504641	CD163 molecule	CD163	chr12p13.3	ENSG00000177575	9332	Q86VB7	---	605545	NP_004235.3 /// NP_981961.1	NM_004244 /// NM_203416	6953 // acute-phase response // inferred from electronic annotation /// 6954 // inflammatory response // inferred from electronic annotation	16020 // membrane // inferred from electronic annotation /// 16021 // integral to membrane // inferred from electronic annotation	5044 // scavenger receptor activity // inferred from electronic annotation	---
215049_x_at	Hs.504641	CD163 molecule	CD163	chr12p13.3	ENSG00000177575	9332	Q86VB7	---	605545	NP_004235.3 /// NP_981961.1	NM_004244 /// NM_203416	6953 // acute-phase response // inferred from electronic annotation /// 6954 // inflammatory response // inferred from electronic annotation	16020 // membrane // inferred from electronic annotation /// 16021 // integral to membrane // inferred from electronic annotation	5044 // scavenger receptor activity // inferred from electronic annotation	---
209396_s_at	Hs.382202	chitinase 3-like 1 (cartilage glycoprotein-39)	CHI3L1	chr1q32.1	ENSG00000133048	1116	P36222 /// Q59FK1	---	601525	NP_001267.1	NM_001276	5975 // carbohydrate metabolism // inferred from electronic annotation /// 6032 // chitin catabolism // inferred from electronic annotation	5578 // extracellular matrix (sensu Metazoa) // traceable author statement /// 5615 // extracellular space // traceable author statement	3824 // catalytic activity // inferred from electronic annotation /// 4553 // hydrolase activity, hydrolyzing O-glycosyl compounds // inferred from electronic annotation /// 4568 // chitinase activity // inferred from electronic annotation /// 5201 // extracellular matrix structural constituent // traceable author statement /// 5529 // sugar binding // inferred from electronic annotation /// 4316…	---
204971_at	Hs.518198	cystatin A (stefin A)	CSTA	chr3q21	ENSG00000121552	1475	P01040 /// Q6IB90	---	184600	NP_005204.1	NM_005213	18149 // peptide cross-linking // inferred from direct assay /// 30216 // keratinocyte differentiation // inferred from direct assay	1533 // cornified envelope // inferred from direct assay /// 5622 // intracellular // inferred from electronic annotation	4869 // cysteine protease inhibitor activity // inferred from electronic annotation /// 5198 // structural molecule activity // inferred from direct assay /// 30674 // protein binding, bridging // inferred from direct assay /// 4866 // endopeptidase inhibitor activity // inferred from electronic annotation /// 4866 // endopeptidase inhibitor activity // not recorded /// 4869 // cysteine protease …	---
202190_at	Hs.172865	cleavage stimulation factor, 3' pre-RNA, subunit 1, 50kDa	CSTF1	chr20q13.31	ENSG00000101138	1477	Q05048	---	600369	NP_001028693.1 /// NP_001028694.1 /// NP_001315.1	NM_001033521 /// NM_001033522 /// NM_001324	6378 // mRNA polyadenylylation // traceable author statement /// 6379 // mRNA cleavage // traceable author statement /// 6397 // mRNA processing // inferred from electronic annotation /// 6396 // RNA processing // traceable author statement	5634 // nucleus // traceable author statement /// 5634 // nucleus // inferred from electronic annotation	3723 // RNA binding // traceable author statement /// 5515 // protein binding // inferred from physical interaction	mRNA_processing_Reactome // GenMAPP
1554863_s_at	Hs.473133	docking protein 5	DOK5	chr20q13.2	ENSG00000101134	55816	Q9P104	---	608334	NP_060901.2	NM_018431	---	---	5158 // insulin receptor binding // inferred from electronic annotation	---
224336_s_at	Hs.536535	dual specificity phosphatase 16 /// dual specificity phosphatase 16	DUSP16	chr12p13	ENSG00000111266	80824	Q32MA0 /// Q547C7 /// Q8IVT8 /// Q8N5T1 /// Q96N49 /// Q96QS2 /// Q9BY84	EC:3.1.3.48 /// EC:3.1.3.16	607175	NP_085143.1	NM_030640	188 // inactivation of MAPK activity // traceable author statement /// 6470 // protein amino acid dephosphorylation // inferred from electronic annotation /// 45204 // MAPK export from nucleus // traceable author statement /// 45209 // MAPK phosphatase export from nucleus, leptomycin B sensitive // traceable author statement /// 16311 // dephosphorylation // traceable author statement	5634 // nucleus // traceable author statement /// 5737 // cytoplasm // traceable author statement /// 5634 // nucleus // inferred from electronic annotation	4725 // protein tyrosine phosphatase activity // inferred from electronic annotation /// 16787 // hydrolase activity // inferred from electronic annotation /// 17017 // MAP kinase phosphatase activity // inferred from electronic annotation /// 4721 // phosphoprotein phosphatase activity // inferred from electronic annotation /// 8138 // protein tyrosine/serine/threonine phosphatase activity // in…	Cell adhesion molecules (CAMs) // KEGG /// Adherens junction // KEGG /// Jak-STAT signaling pathway // KEGG /// T cell receptor signaling pathway // KEGG /// B cell receptor signaling pathway // KEGG /// Leukocyte transendothelial migration // KEGG /// Insulin signaling pathway // KEGG /// Adipocytokine signaling pathway // KEGG /// Type I diabetes mellitus // KEGG /// Epithelial cell signaling i…
218282_at	Hs.632276	ER degradation enhancer, mannosidase alpha-like 2	EDEM2	chr20q11.22	ENSG00000088298	55741	Q6GU33 /// Q9BV94	---	610302	NP_060687.1	NM_018217	---	16020 // membrane // inferred from electronic annotation	4571 // mannosyl-oligosaccharide 1,2-alpha-mannosidase activity // inferred from electronic annotation /// 5509 // calcium ion binding // inferred from electronic annotation	---
216836_s_at	Hs.446352	v-erb-b2 erythroblastic leukemia viral oncogene homolog 2, neuro/glioblastoma derived oncogene homolog (avian)	ERBB2	chr17q11.2-q12|17q21.1	ENSG00000141736	2064	P04626 /// Q9UK79	EC:2.7.1.112 /// EC:2.7.10.1	137215 /// 137800 /// 164870 /// 211980	NP_001005862.1 /// NP_004439.2	NM_001005862 /// NM_004448	6118 // electron transport // inferred from electronic annotation /// 6468 // protein amino acid phosphorylation // inferred from electronic annotation /// 6468 // protein amino acid phosphorylation // traceable author statement /// 7169 // transmembrane receptor protein tyrosine kinase signaling pathway // inferred from direct assay /// 7169 // transmembrane receptor protein tyrosine kinase sign…	5576 // extracellular region // inferred from direct assay /// 5886 // plasma membrane // non-traceable author statement /// 16020 // membrane // inferred from electronic annotation /// 16021 // integral to membrane // non-traceable author statement /// 16021 // integral to membrane // inferred from electronic annotation	166 // nucleotide binding // inferred from electronic annotation /// 4713 // protein-tyrosine kinase activity // inferred from electronic annotation /// 4715 // non-membrane spanning protein tyrosine kinase activity // inferred from direct assay /// 4716 // receptor signaling protein tyrosine kinase activity // traceable author statement /// 4872 // receptor activity // inferred from electronic a…	Calcium signaling pathway // KEGG /// Cytokine-cytokine receptor interaction // KEGG /// Apoptosis // KEGG /// Dorso-ventral axis formation // KEGG /// Axon guidance // KEGG /// VEGF signaling pathway // KEGG /// Focal adhesion // KEGG /// Adherens junction // KEGG /// Gap junction // KEGG /// Hematopoietic cell lineage // KEGG /// Long-term depression // KEGG /// Regulation of actin cytoskeleton…
203561_at	Hs.78864	Fc fragment of IgG, low affinity IIa, receptor (CD32)	FCGR2A	chr1q23	ENSG00000143226	2212	P12318 /// Q8WUN1 /// Q8WW64	---	146790	NP_067674.2	NM_021642	6955 // immune response // not recorded	5886 // plasma membrane // non-traceable author statement /// 16021 // integral to membrane // inferred from electronic annotation /// 16020 // membrane // inferred from electronic annotation	4872 // receptor activity // inferred from electronic annotation /// 5057 // receptor signaling protein activity // not recorded /// 19864 // IgG binding // inferred from electronic annotation	---
210889_s_at	Hs.352642	Fc fragment of IgG, low affinity IIb, receptor (CD32)	FCGR2B	chr1q23	ENSG00000072694	2213	P12318 /// P17066 /// P31994 /// P31995 /// Q53FC7 /// Q8NIA0 /// Q8WUN1 /// Q8WW64	---	604590	NP_001002273.1 /// NP_001002274.1 /// NP_001002275.1 /// NP_003992.3	NM_001002273 /// NM_001002274 /// NM_001002275 /// NM_004001	6955 // immune response // traceable author statement /// 7165 // signal transduction // traceable author statement /// 6457 // protein folding // inferred from electronic annotation /// 6986 // response to unfolded protein // inferred from electronic annotation /// 6986 // response to unfolded protein // traceable author statement /// 6955 // immune response // non-traceable author statement ///…	5886 // plasma membrane // non-traceable author statement /// 16021 // integral to membrane // inferred from electronic annotation /// 16020 // membrane // inferred from electronic annotation /// 16021 // integral to membrane // non-traceable author statement	4872 // receptor activity // inferred from electronic annotation /// 5515 // protein binding // inferred from physical interaction /// 19864 // IgG binding // inferred from electronic annotation /// 166 // nucleotide binding // inferred from electronic annotation /// 5524 // ATP binding // inferred from electronic annotation /// 4888 // transmembrane receptor activity // non-traceable author stat…	---
210992_x_at	Hs.78864	Fc fragment of IgG, low affinity IIc, receptor for (CD32)	FCGR2C	chr1q23.3	ENSG00000203746	9103	P31995	---	---	NP_001005410.1 /// NP_001005411.1 /// NP_001005412.1 /// NP_963857.2	NM_001005410 /// NM_001005411 /// NM_001005412 /// NM_201563	6955 // immune response // non-traceable author statement	16020 // membrane // inferred from electronic annotation /// 16021 // integral to membrane // non-traceable author statement /// 16021 // integral to membrane // inferred from electronic annotation	4888 // transmembrane receptor activity // non-traceable author statement /// 19864 // IgG binding // inferred from electronic annotation /// 4872 // receptor activity // inferred from electronic annotation	---
204007_at	Hs.176663	Fc fragment of IgG, low affinity IIIb, receptor (CD16b)	FCGR3B	chr1q23	---	2215	O75015	---	---	NP_000561.2	NM_000570	6955 // immune response // traceable author statement	16020 // membrane // inferred from electronic annotation	4872 // receptor activity // inferred from electronic annotation /// 19864 // IgG binding // inferred from electronic annotation /// 48503 // GPI anchor binding // inferred from electronic annotation	---
230252_at	Hs.155538	G protein-coupled receptor 92	GPR92	chr12p13.31	ENSG00000184574	57121	Q5KU18 /// Q9H1C0	---	606926	NP_065133.1	NM_020400	7165 // signal transduction // inferred from electronic annotation /// 7186 // G-protein coupled receptor protein signaling pathway // inferred from electronic annotation	16020 // membrane // inferred from electronic annotation /// 16021 // integral to membrane // inferred from electronic annotation	1584 // rhodopsin-like receptor activity // inferred from electronic annotation /// 4872 // receptor activity // inferred from electronic annotation /// 45028 // purinergic nucleotide receptor activity, G-protein coupled // inferred from electronic annotation /// 4871 // signal transducer activity // inferred from electronic annotation /// 4930 // G-protein coupled receptor activity // inferred f…	GPCRDB_Class_A_Rhodopsin-like // GenMAPP
217782_s_at	Hs.268530	G protein pathway suppressor 1	GPS1	chr17q25.3	ENSG00000169727	2873	Q13098 /// Q53HS2 /// Q59F65	---	601934	NP_004118.3 /// NP_997657.1	NM_004127 /// NM_212492	188 // inactivation of MAPK activity // traceable author statement /// 7049 // cell cycle // traceable author statement /// 7254 // JNK cascade // traceable author statement	5634 // nucleus // inferred from electronic annotation /// 8180 // signalosome complex // inferred from electronic annotation	5095 // GTPase inhibitor activity // traceable author statement /// 5488 // binding // inferred from electronic annotation	---
212355_at	Hs.558466	KIAA0323	KIAA0323	chr14q12	ENSG00000100441	23351	O15037	---	---	NP_056114.1	NM_015299	---	---	---	---
203364_s_at	Hs.410092	KIAA0652	KIAA0652	chr11p11.2	ENSG00000175224	9776	O75143	---	---	NP_055556.2	NM_014741	---	---	---	---
228360_at	Hs.357567	hypothetical protein LOC130576	LOC130576	chr2q23.2	ENSG00000150556	130576	Q7Z747 /// Q8IXK7 /// Q8NI32	---	---	NP_808879.2	NM_177964	---	---	4872 // receptor activity // inferred from electronic annotation	---
226710_at	Hs.105685	similar to RIKEN cDNA C030006K11 gene	MGC70857	chr8q24	ENSG00000177021	414919	Q6GMR2 /// Q6P1X6 /// Q6P2Q7	---	---	NP_001001795.1	NM_001001795	---	---	---	---
224324_at	Hs.131072	maestro /// maestro	MRO	chr18q21	ENSG00000134042	83876	Q8N6K5 /// Q9BYG7	---	608080	NP_114145.1	NM_031939	---	---	5488 // binding // inferred from electronic annotation	---
226241_s_at	Hs.355935	mitochondrial ribosomal protein L52	MRPL52	chr14q11.2	ENSG00000172590	122704	Q6NVH8 /// Q86TS9	---	---	NP_848026.1 /// NP_851313.1 /// NP_851821.1 /// NP_851822.1 /// NP_851823.1 /// NP_851824.1	NM_178336 /// NM_180982 /// NM_181304 /// NM_181305 /// NM_181306 /// NM_181307	---	---	---	---
214770_at	Hs.632045	macrophage scavenger receptor 1	MSR1	chr8p22	ENSG00000038945	4481	O60505 /// P21757	---	153622 /// 176807	NP_002436.1 /// NP_619729.1 /// NP_619730.1	NM_002445 /// NM_138715 /// NM_138716	6817 // phosphate transport // inferred from electronic annotation /// 6898 // receptor mediated endocytosis // inferred from electronic annotation /// 6898 // receptor mediated endocytosis // traceable author statement /// 6897 // endocytosis // inferred from electronic annotation	5737 // cytoplasm // inferred from electronic annotation /// 5887 // integral to plasma membrane // traceable author statement /// 16020 // membrane // inferred from electronic annotation /// 16021 // integral to membrane // inferred from electronic annotation	4872 // receptor activity // inferred from electronic annotation /// 5044 // scavenger receptor activity // inferred from electronic annotation /// 5044 // scavenger receptor activity // traceable author statement /// 5319 // lipid transporter activity // inferred from electronic annotation	---
205460_at	Hs.156832	neuronal PAS domain protein 2	NPAS2	chr2q11.2	ENSG00000170485	4862	Q86V96 /// Q99743	---	603347	NP_002509.2	NM_002518	6355 // regulation of transcription, DNA-dependent // inferred from electronic annotation /// 7165 // signal transduction // inferred from electronic annotation /// 7417 // central nervous system development // traceable author statement /// 45449 // regulation of transcription // inferred from electronic annotation /// 6350 // transcription // inferred from electronic annotation	5634 // nucleus // inferred from electronic annotation	3700 // transcription factor activity // inferred from electronic annotation /// 3700 // transcription factor activity // traceable author statement /// 4871 // signal transducer activity // inferred from electronic annotation /// 30528 // transcription regulator activity // inferred from electronic annotation /// 3677 // DNA binding // inferred from electronic annotation	---
209222_s_at	Hs.473254	oxysterol binding protein-like 2	OSBPL2	chr20q13.3	ENSG00000130703	9885	Q6IBT0 /// Q6ZVR6 /// Q9H1P3	---	606731	NP_055650.1 /// NP_653081.1	NM_014835 /// NM_144498	6869 // lipid transport // inferred from electronic annotation /// 8202 // steroid metabolism // inferred from electronic annotation /// 6810 // transport // inferred from electronic annotation	---	---	---
210907_s_at	Hs.478150	programmed cell death 10	PDCD10	chr3q26.1	ENSG00000114209	11235	Q9BUL8	---	603285 /// 609118	NP_009148.2 /// NP_665858.1 /// NP_665859.1	NM_007217 /// NM_145859 /// NM_145860	6915 // apoptosis // inferred from electronic annotation	---	---	---
238693_at	Hs.529592	Polyhomeotic like 3 (Drosophila)	PHC3	chr3q26.2	---	80012	Q8N9A9 /// Q8NDX5	---	---	NP_079223.2	NM_024947	7275 // development // inferred from electronic annotation	5634 // nucleus // inferred from electronic annotation	3677 // DNA binding // inferred from electronic annotation /// 8270 // zinc ion binding // inferred from electronic annotation /// 46872 // metal ion binding // inferred from electronic annotation	---
203691_at	Hs.112341	peptidase inhibitor 3, skin-derived (SKALP) /// peptidase inhibitor 3, skin-derived (SKALP)	PI3	chr20q12-q13	ENSG00000124102	5266	P19957 /// Q6FG74	---	182257	NP_002629.1	NM_002638	7620 // copulation // inferred from electronic annotation	5576 // extracellular region // inferred from electronic annotation /// 5578 // extracellular matrix (sensu Metazoa) // traceable author statement	4867 // serine-type endopeptidase inhibitor activity // traceable author statement /// 5515 // protein binding // traceable author statement /// 4866 // endopeptidase inhibitor activity // inferred from electronic annotation /// 4867 // serine-type endopeptidase inhibitor activity // inferred from electronic annotation /// 4866 // endopeptidase inhibitor activity // traceable author statement	---
41469_at	Hs.112341	peptidase inhibitor 3, skin-derived (SKALP)	PI3	chr20q12-q13	ENSG00000124102	5266	P19957 /// Q6FG74	---	182257	NP_002629.1	NM_002638	7620 // copulation // inferred from electronic annotation	5576 // extracellular region // inferred from electronic annotation /// 5578 // extracellular matrix (sensu Metazoa) // traceable author statement	4867 // serine-type endopeptidase inhibitor activity // traceable author statement /// 5515 // protein binding // traceable author statement /// 4866 // endopeptidase inhibitor activity // inferred from electronic annotation /// 4867 // serine-type endopeptidase inhibitor activity // inferred from electronic annotation /// 4866 // endopeptidase inhibitor activity // traceable author statement	---
217811_at	Hs.369052	selenoprotein T	SELT	chr3q25.1	ENSG00000198843	51714	P62341 /// Q6IAK0	---	607912	NP_057359.2	NM_016275	1514 // selenocysteine incorporation // non-traceable author statement /// 45454 // cell redox homeostasis // inferred from electronic annotation	---	8430 // selenium binding // non-traceable author statement /// 8430 // selenium binding // inferred from electronic annotation	---
222523_at	Hs.401388	SUMO1/sentrin/SMT3 specific peptidase 2	SENP2	chr3q27.2	ENSG00000163904	59343	Q8IW97 /// Q9HC62	---	608261	NP_067640.2	NM_021627	6508 // proteolysis // inferred from electronic annotation /// 6512 // ubiquitin cycle // inferred from electronic annotation /// 30111 // regulation of Wnt receptor signaling pathway // non-traceable author statement /// 16055 // Wnt receptor signaling pathway // inferred from electronic annotation	5634 // nucleus // inferred from electronic annotation /// 5643 // nuclear pore // inferred from direct assay	5515 // protein binding // inferred from physical interaction /// 8234 // cysteine-type peptidase activity // inferred from electronic annotation /// 16929 // SUMO-specific protease activity // inferred from direct assay /// 8233 // peptidase activity // inferred from electronic annotation /// 16787 // hydrolase activity // inferred from electronic annotation	---
227518_at	Hs.585896	solute carrier family 35, member E1	SLC35E1	chr19p13.11	ENSG00000127526	79939	Q96K37 /// Q9H7U6	---	---	NP_079157.2	NM_024881	6810 // transport // inferred from electronic annotation	16020 // membrane // inferred from electronic annotation /// 16021 // integral to membrane // inferred from electronic annotation	---	---
1552671_a_at	Hs.496057	solute carrier family 9 (sodium/hydrogen exchanger), member 7	SLC9A7	chrXp11.3-p11.23|Xp11.3	ENSG00000065923	84679	Q96T83	---	300368	NP_115980.1	NM_032591	6811 // ion transport // inferred from electronic annotation /// 6813 // potassium ion transport // inferred from electronic annotation /// 6814 // sodium ion transport // inferred from electronic annotation /// 6885 // regulation of pH // inferred from direct assay /// 6810 // transport // inferred from electronic annotation /// 6885 // regulation of pH // inferred from electronic annotation	5794 // Golgi apparatus // inferred from direct assay /// 5802 // Golgi trans face // inferred from direct assay /// 16020 // membrane // inferred from electronic annotation /// 16021 // integral to membrane // inferred from direct assay /// 16021 // integral to membrane // inferred from electronic annotation	15297 // antiporter activity // inferred from electronic annotation /// 15299 // solute:hydrogen antiporter activity // inferred from electronic annotation /// 15385 // sodium:hydrogen antiporter activity // inferred from direct assay /// 15386 // potassium:hydrogen antiporter activity // inferred from direct assay /// 30955 // potassium ion binding // inferred from electronic annotation /// 3140…	---
222410_s_at	Hs.583855	sorting nexin 6	SNX6	chr14q13.2	ENSG00000129515	58533	Q5QTQ6 /// Q9BUY3 /// Q9UNH7	---	606098	NP_067072.3 /// NP_689419.2	NM_021249 /// NM_152233	6886 // intracellular protein transport // non-traceable author statement /// 7175 // negative regulation of epidermal growth factor receptor activity // non-traceable author statement /// 7242 // intracellular signaling cascade // inferred from electronic annotation /// 6810 // transport // inferred from electronic annotation /// 15031 // protein transport // inferred from electronic annotation	5622 // intracellular // non-traceable author statement	5478 // intracellular transporter activity // non-traceable author statement /// 5515 // protein binding // inferred from physical interaction /// 35091 // phosphoinositide binding // inferred from electronic annotation /// 5515 // protein binding // inferred from electronic annotation	---
203114_at	Hs.25723	Sjogren's syndrome/scleroderma autoantigen 1	SSSCA1	chr11q13.1	ENSG00000173465	10534	O60232	---	606044	NP_006387.1	NM_006396	7049 // cell cycle // inferred from electronic annotation /// 7067 // mitosis // traceable author statement /// 51301 // cell division // inferred from electronic annotation /// 7067 // mitosis // inferred from electronic annotation	---	---	---
223478_at	Hs.530373	translocase of inner mitochondrial membrane 8 homolog B (yeast)	TIMM8B	chr11q23.1-q23.2	ENSG00000150779	26521	Q9Y5J9	---	606659	NP_036591.1	NM_012459	6457 // protein folding // inferred from electronic annotation /// 7605 // sensory perception of sound // traceable author statement /// 15031 // protein transport // inferred from electronic annotation /// 45039 // protein import into mitochondrial inner membrane // inferred from electronic annotation /// 6605 // protein targeting // inferred from electronic annotation /// 6626 // protein target…	5739 // mitochondrion // inferred from electronic annotation /// 5744 // mitochondrial inner membrane presequence translocase complex // traceable author statement /// 16020 // membrane // inferred from electronic annotation /// 42719 // mitochondrial intermembrane space protein transporter complex // inferred from electronic annotation	8270 // zinc ion binding // traceable author statement /// 46872 // metal ion binding // inferred from electronic annotation /// 51082 // unfolded protein binding // inferred from electronic annotation /// 8270 // zinc ion binding // inferred from electronic annotation	---
212769_at	Hs.287362	transducin-like enhancer of split 3 (E(sp1) homolog, Drosophila)	TLE3	chr15q22	---	7090	Q04726 /// Q59EY9 /// Q672R2 /// Q6PI57 /// Q6PRX2 /// Q6PRX3	---	600190	NP_005069.1	NM_005078	6355 // regulation of transcription, DNA-dependent // inferred from electronic annotation /// 7165 // signal transduction // traceable author statement /// 7222 // frizzled signaling pathway // inferred from electronic annotation /// 9887 // organ morphogenesis // traceable author statement /// 6350 // transcription // inferred from electronic annotation /// 16055 // Wnt receptor signaling pathwa…	5634 // nucleus // traceable author statement /// 5634 // nucleus // inferred from electronic annotation	---	---
204787_at	Hs.8904	V-set and immunoglobulin domain containing 4	VSIG4	chrXq12-q13.3	ENSG00000155659	11326	Q9Y279	---	300353	NP_009199.1	NM_007268	---	16020 // membrane // inferred from electronic annotation /// 16021 // integral to membrane // inferred from electronic annotation	5515 // protein binding // inferred from physical interaction	---
221247_s_at	Hs.900069	Williams-Beuren syndrome chromosome region 16	WBSCR16	chr7q11.23	ENSG00000174374	81554	Q548B1 /// Q96I51	---	---	NP_110425.1	NM_030798	---	---	5087 // Ran guanyl-nucleotide exchange factor activity // inferred from sequence or structural similarity	---
202939_at	Hs.591501	zinc metallopeptidase (STE24 homolog, yeast)	ZMPSTE24	chr1p34	ENSG00000084073	10269	O75844	EC:3.4.24.-	275210 /// 606480 /// 608612	NP_005848.2	NM_005857	6508 // proteolysis // traceable author statement /// 6508 // proteolysis // inferred from electronic annotation	5783 // endoplasmic reticulum // inferred from electronic annotation /// 16020 // membrane // inferred from electronic annotation /// 16021 // integral to membrane // inferred from electronic annotation	4222 // metalloendopeptidase activity // inferred from electronic annotation /// 8235 // metalloexopeptidase activity // traceable author statement /// 8270 // zinc ion binding // inferred from electronic annotation /// 46872 // metal ion binding // inferred from electronic annotation /// 8233 // peptidase activity // inferred from electronic annotation /// 8237 // metallopeptidase activity // in…	---
219050_s_at	Hs.121025	zinc finger, HIT type 2	ZNHIT2	chr11q13	ENSG00000174276	741	Q53FD1 /// Q53FF6 /// Q9UHR6	---	604575	NP_055020.1	NM_014205	---	---	8270 // zinc ion binding // inferred from electronic annotation /// 46872 // metal ion binding // inferred from electronic annotation	---
